# Supplementary material for: Another look at the mechanism involving trimeric dUTPases in Staphylococcus aureus pathogenicity island induction involves novel players in the party
Source: Nucleic Acids Res. 2016 Apr 25;44(11):5457–69. doi: 10.1093/nar/gkw317 (PMC4914113; doi:10.1093/nar/gkw317)
Supplement: Supplementary Data [file gkw317_Supplementary_Data.zip]

Archive with 1 entries (1 files):
- gkw317-nar-01886-h-2015-File.zip
