# Supplementary material for: Another look at the mechanism involving trimeric dUTPases in Staphylococcus aureus pathogenicity island induction involves novel players in the party
Source: Nucleic Acids Res. 2016 Apr 25;44(11):5457–69. doi: 10.1093/nar/gkw317 (PMC4914113; doi:10.1093/nar/gkw317)
Supplement: SUPPLEMENTARY DATA [file supp_gkw317_gkw317-nar-01886-h-2015-File.zip]

Archive with 5 entries (5 files):
- nar-01886-h-2015-File007.pdf
- nar-01886-h-2015-File008.mtz
- nar-01886-h-2015-File009.pdb
- nar-01886-h-2015-File010.mtz
- nar-01886-h-2015-File011.pdb
