# Supplementary material for: Another look at the mechanism involving trimeric dUTPases in Staphylococcus aureus pathogenicity island induction involves novel players in the party
Source: Nucleic Acids Res. 2016 Apr 25;44(11):5457–69. doi: 10.1093/nar/gkw317 (PMC4914113; doi:10.1093/nar/gkw317)
Supplement: SUPPLEMENTARY DATA [file supp_gkw317_gkw317-nar-01886-h-2015-File.zip › nar-01886-h-2015-File009.pdb]

HEADER    ----                                    04-MAY-15   xxxx              
COMPND    ---                                                                   
REMARK   3
REMARK   3 REFINEMENT.
REMARK   3   PROGRAM     : REFMAC 5.8.0107  
REMARK   3   AUTHORS     : MURSHUDOV,SKUBAK,LEBEDEV,PANNU,
REMARK   3                 STEINER,NICHOLLS,WINN,LONG,VAGIN
REMARK   3
REMARK   3    REFINEMENT TARGET : MAXIMUM LIKELIHOOD
REMARK   3
REMARK   3  DATA USED IN REFINEMENT.
REMARK   3   RESOLUTION RANGE HIGH (ANGSTROMS) :   2.33
REMARK   3   RESOLUTION RANGE LOW  (ANGSTROMS) :  61.52
REMARK   3   DATA CUTOFF            (SIGMA(F)) : NONE
REMARK   3   COMPLETENESS FOR RANGE        (%) :  99.74
REMARK   3   NUMBER OF REFLECTIONS             :    9080
REMARK   3
REMARK   3  FIT TO DATA USED IN REFINEMENT.
REMARK   3   CROSS-VALIDATION METHOD          : THROUGHOUT
REMARK   3   FREE R VALUE TEST SET SELECTION  : RANDOM
REMARK   3   R VALUE     (WORKING + TEST SET) : 0.20322
REMARK   3   R VALUE            (WORKING SET) :  0.20099
REMARK   3   FREE R VALUE                     :  0.24437
REMARK   3   FREE R VALUE TEST SET SIZE   (%) :  5.6
REMARK   3   FREE R VALUE TEST SET COUNT      :   541
REMARK   3
REMARK   3  FIT IN THE HIGHEST RESOLUTION BIN.
REMARK   3   TOTAL NUMBER OF BINS USED           :      20
REMARK   3   BIN RESOLUTION RANGE HIGH           :    2.330
REMARK   3   BIN RESOLUTION RANGE LOW            :    2.391
REMARK   3   REFLECTION IN BIN     (WORKING SET) :      671
REMARK   3   BIN COMPLETENESS (WORKING+TEST) (%) :   100.00
REMARK   3   BIN R VALUE           (WORKING SET) :    0.224
REMARK   3   BIN FREE R VALUE SET COUNT          :       42
REMARK   3   BIN FREE R VALUE                    :    0.337
REMARK   3
REMARK   3  NUMBER OF NON-HYDROGEN ATOMS USED IN REFINEMENT.
REMARK   3   ALL ATOMS                :     1377
REMARK   3
REMARK   3  B VALUES.
REMARK   3   FROM WILSON PLOT           (A**2) : NULL
REMARK   3   MEAN B VALUE      (OVERALL, A**2) :  38.035
REMARK   3   OVERALL ANISOTROPIC B VALUE.
REMARK   3    B11 (A**2) :     0.00
REMARK   3    B22 (A**2) :     0.00
REMARK   3    B33 (A**2) :     0.00
REMARK   3    B12 (A**2) :     0.00
REMARK   3    B13 (A**2) :     0.00
REMARK   3    B23 (A**2) :     0.00
REMARK   3
REMARK   3  ESTIMATED OVERALL COORDINATE ERROR.
REMARK   3   ESU BASED ON R VALUE                            (A):   0.297
REMARK   3   ESU BASED ON FREE R VALUE                       (A):   0.226
REMARK   3   ESU BASED ON MAXIMUM LIKELIHOOD                 (A):   0.163
REMARK   3   ESU FOR B VALUES BASED ON MAXIMUM LIKELIHOOD (A**2):   6.614
REMARK   3
REMARK   3 CORRELATION COEFFICIENTS.
REMARK   3   CORRELATION COEFFICIENT FO-FC      :   0.928
REMARK   3   CORRELATION COEFFICIENT FO-FC FREE :   0.893
REMARK   3
REMARK   3  RMS DEVIATIONS FROM IDEAL VALUES        COUNT    RMS    WEIGHT
REMARK   3   BOND LENGTHS REFINED ATOMS        (A):  1331 ; 0.012 ; 0.019
REMARK   3   BOND LENGTHS OTHERS               (A):  1271 ; 0.002 ; 0.020
REMARK   3   BOND ANGLES REFINED ATOMS   (DEGREES):  1801 ; 1.633 ; 1.981
REMARK   3   BOND ANGLES OTHERS          (DEGREES):  2927 ; 0.973 ; 3.000
REMARK   3   TORSION ANGLES, PERIOD 1    (DEGREES):   166 ; 7.030 ; 5.000
REMARK   3   TORSION ANGLES, PERIOD 2    (DEGREES):    57 ;35.704 ;24.737
REMARK   3   TORSION ANGLES, PERIOD 3    (DEGREES):   235 ;16.871 ;15.000
REMARK   3   TORSION ANGLES, PERIOD 4    (DEGREES):     7 ;15.726 ;15.000
REMARK   3   CHIRAL-CENTER RESTRAINTS       (A**3):   207 ; 0.095 ; 0.200
REMARK   3   GENERAL PLANES REFINED ATOMS      (A):  1484 ; 0.005 ; 0.020
REMARK   3   GENERAL PLANES OTHERS             (A):   285 ; 0.001 ; 0.020
REMARK   3
REMARK   3  ISOTROPIC THERMAL FACTOR RESTRAINTS.     COUNT   RMS    WEIGHT
REMARK   3   MAIN-CHAIN BOND REFINED ATOMS  (A**2):   667 ; 2.466 ; 3.656
REMARK   3   MAIN-CHAIN BOND OTHER ATOMS    (A**2):   666 ; 2.457 ; 3.653
REMARK   3   MAIN-CHAIN ANGLE REFINED ATOMS (A**2):   832 ; 3.754 ; 5.469
REMARK   3   MAIN-CHAIN ANGLE OTHER ATOMS (A**2)  :   833 ; 3.753 ; 5.474
REMARK   3   SIDE-CHAIN BOND REFINED ATOMS  (A**2):   664 ; 3.081 ; 4.073
REMARK   3   SIDE-CHAIN BOND OTHER ATOMS  (A**2)  :   665 ; 3.079 ; 4.071
REMARK   3   SIDE-CHAIN ANGLE OTHER ATOMS (A**2)  :   970 ; 4.905 ; 5.949
REMARK   3   LONG RANGE B REFINED ATOMS (A**2)    :  1343 ; 6.493 ;28.085
REMARK   3   LONG RANGE B OTHER ATOMS (A**2)      :  1338 ; 6.499 ;28.079
REMARK   3
REMARK   3  NCS RESTRAINTS STATISTICS
REMARK   3   NUMBER OF NCS GROUPS : NULL
REMARK   3
REMARK   3  TWIN DETAILS
REMARK   3   NUMBER OF TWIN DOMAINS  : NULL
REMARK   3
REMARK   3
REMARK   3  TLS DETAILS
REMARK   3   NUMBER OF TLS GROUPS  : NULL
REMARK   3
REMARK   3
REMARK   3  BULK SOLVENT MODELLING.
REMARK   3   METHOD USED :  MASK
REMARK   3   PARAMETERS FOR MASK CALCULATION
REMARK   3   VDW PROBE RADIUS   :   1.20
REMARK   3   ION PROBE RADIUS   :   0.80
REMARK   3   SHRINKAGE RADIUS   :   0.80
REMARK   3
REMARK   3  OTHER REFINEMENT REMARKS:
REMARK   3  HYDROGENS HAVE BEEN ADDED IN THE RIDING POSITIONS
REMARK   3  U VALUES      : REFINED INDIVIDUALLY
REMARK   3
LINKR            ARG A  19                     HIS A  21                gap
CRYST1   87.000   87.000   87.000  90.00  90.00  90.00 P 21 3                   
SCALE1      0.011494  0.000000  0.000000        0.00000                         
SCALE2      0.000000  0.011494  0.000000        0.00000                         
SCALE3      0.000000  0.000000  0.011494        0.00000                         
ATOM      1  N   THR A   2     -23.420  -2.003  33.143  1.00 67.06      A    N
ATOM      2  CA  THR A   2     -24.645  -1.186  33.488  1.00 70.32      A    C
ATOM      3  CB  THR A   2     -25.679  -1.996  34.347  1.00 77.57      A    C
ATOM      4  OG1 THR A   2     -26.828  -1.187  34.653  1.00 78.54      A    O
ATOM      5  CG2 THR A   2     -25.073  -2.546  35.654  1.00 79.54      A    C
ATOM      6  C   THR A   2     -24.263   0.197  34.094  1.00 69.35      A    C
ATOM      7  O   THR A   2     -24.811   1.234  33.679  1.00 66.38      A    O
ATOM      8  N   ASN A   3     -23.324   0.203  35.049  1.00 61.30      A    N
ATOM      9  CA  ASN A   3     -22.532   1.389  35.373  1.00 54.14      A    C
ATOM     10  CB  ASN A   3     -22.599   1.687  36.869  1.00 57.94      A    C
ATOM     11  C   ASN A   3     -21.068   1.215  34.919  1.00 48.35      A    C
ATOM     12  O   ASN A   3     -20.152   1.680  35.578  1.00 45.00      A    O
ATOM     13  N   THR A   4     -20.880   0.574  33.766  1.00 47.15      A    N
ATOM     14  CA  THR A   4     -19.568   0.210  33.206  1.00 48.13      A    C
ATOM     15  CB  THR A   4     -19.317  -1.317  33.303  1.00 46.17      A    C
ATOM     16  OG1 THR A   4     -19.186  -1.688  34.675  1.00 53.59      A    O
ATOM     17  CG2 THR A   4     -18.030  -1.727  32.593  1.00 48.75      A    C
ATOM     18  C   THR A   4     -19.499   0.609  31.725  1.00 44.89      A    C
ATOM     19  O   THR A   4     -20.462   0.430  30.972  1.00 44.21      A    O
ATOM     20  N   LEU A   5     -18.346   1.132  31.321  1.00 47.28      A    N
ATOM     21  CA  LEU A   5     -18.095   1.528  29.932  1.00 44.44      A    C
ATOM     22  CB  LEU A   5     -17.772   3.025  29.856  1.00 47.22      A    C
ATOM     23  CG  LEU A   5     -18.128   3.856  28.617  1.00 48.40      A    C
ATOM     24  CD1 LEU A   5     -17.103   4.973  28.463  1.00 47.48      A    C
ATOM     25  CD2 LEU A   5     -18.275   3.072  27.320  1.00 48.32      A    C
ATOM     26  C   LEU A   5     -16.901   0.758  29.439  1.00 39.21      A    C
ATOM     27  O   LEU A   5     -15.823   0.799  30.047  1.00 36.33      A    O
ATOM     28  N   GLN A   6     -17.093   0.067  28.326  1.00 38.18      A    N
ATOM     29  CA  GLN A   6     -16.029  -0.677  27.690  1.00 38.56      A    C
ATOM     30  CB  GLN A   6     -16.597  -1.735  26.742  1.00 40.32      A    C
ATOM     31  CG  GLN A   6     -17.300  -2.876  27.454  1.00 40.46      A    C
ATOM     32  CD  GLN A   6     -17.981  -3.782  26.462  1.00 42.99      A    C
ATOM     33  OE1 GLN A   6     -19.028  -3.434  25.885  1.00 45.54      A    O
ATOM     34  NE2 GLN A   6     -17.388  -4.941  26.233  1.00 44.15      A    N
ATOM     35  C   GLN A   6     -15.124   0.274  26.907  1.00 37.13      A    C
ATOM     36  O   GLN A   6     -15.599   1.073  26.131  1.00 33.98      A    O
ATOM     37  N   VAL A   7     -13.824   0.145  27.146  1.00 34.81      A    N
ATOM     38  CA  VAL A   7     -12.797   0.894  26.503  1.00 35.31      A    C
ATOM     39  CB  VAL A   7     -12.084   1.811  27.519  1.00 36.34      A    C
ATOM     40  CG1 VAL A   7     -10.990   2.618  26.810  1.00 37.08      A    C
ATOM     41  CG2 VAL A   7     -13.083   2.714  28.243  1.00 36.36      A    C
ATOM     42  C   VAL A   7     -11.748  -0.051  25.892  1.00 36.44      A    C
ATOM     43  O   VAL A   7     -11.228  -0.960  26.564  1.00 40.43      A    O
ATOM     44  N   LYS A   8     -11.408   0.191  24.635  1.00 35.52      A    N
ATOM     45  CA  LYS A   8     -10.436  -0.624  23.923  1.00 37.76      A    C
ATOM     46  CB  LYS A   8     -11.126  -1.294  22.745  1.00 38.93      A    C
ATOM     47  CG  LYS A   8     -10.274  -2.238  21.920  1.00 42.13      A    C
ATOM     48  CD  LYS A   8     -11.168  -2.958  20.923  1.00 44.99      A    C
ATOM     49  CE  LYS A   8     -10.440  -3.387  19.669  1.00 50.25      A    C
ATOM     50  NZ  LYS A   8     -11.418  -3.782  18.617  1.00 53.37      A    N
ATOM     51  C   LYS A   8      -9.283   0.255  23.484  1.00 39.18      A    C
ATOM     52  O   LYS A   8      -9.478   1.284  22.828  1.00 43.88      A    O
ATOM     53  N   LEU A   9      -8.082  -0.136  23.886  1.00 37.54      A    N
ATOM     54  CA  LEU A   9      -6.880   0.553  23.521  1.00 37.72      A    C
ATOM     55  CB  LEU A   9      -5.836   0.428  24.637  1.00 37.63      A    C
ATOM     56  CG  LEU A   9      -6.124   1.136  25.971  1.00 38.83      A    C
ATOM     57  CD1 LEU A   9      -4.838   1.209  26.796  1.00 39.48      A    C
ATOM     58  CD2 LEU A   9      -6.685   2.561  25.801  1.00 39.51      A    C
ATOM     59  C   LEU A   9      -6.383  -0.066  22.224  1.00 43.63      A    C
ATOM     60  O   LEU A   9      -6.163  -1.286  22.162  1.00 48.06      A    O
ATOM     61  N   LEU A  10      -6.206   0.762  21.193  1.00 40.15      A    N
ATOM     62  CA  LEU A  10      -5.892   0.271  19.862  1.00 40.19      A    C
ATOM     63  CB  LEU A  10      -6.590   1.121  18.815  1.00 41.88      A    C
ATOM     64  CG  LEU A  10      -8.103   1.184  18.893  1.00 43.21      A    C
ATOM     65  CD1 LEU A  10      -8.579   2.173  17.833  1.00 42.66      A    C
ATOM     66  CD2 LEU A  10      -8.724  -0.206  18.695  1.00 41.84      A    C
ATOM     67  C   LEU A  10      -4.407   0.206  19.534  1.00 39.00      A    C
ATOM     68  O   LEU A  10      -4.044  -0.397  18.551  1.00 43.76      A    O
ATOM     69  N   SER A  11      -3.557   0.855  20.315  1.00 40.80      A    N
ATOM     70  CA  SER A  11      -2.115   0.778  20.105  1.00 38.58      A    C
ATOM     71  CB  SER A  11      -1.660   1.765  19.019  1.00 37.71      A    C
ATOM     72  OG  SER A  11      -1.454   3.049  19.577  1.00 38.63      A    O
ATOM     73  C   SER A  11      -1.395   1.078  21.414  1.00 40.75      A    C
ATOM     74  O   SER A  11      -2.048   1.292  22.443  1.00 40.30      A    O
ATOM     75  N   LYS A  12      -0.053   1.077  21.350  1.00 42.72      A    N
ATOM     76  CA  LYS A  12       0.834   1.411  22.465  1.00 42.57      A    C
ATOM     77  CB  LYS A  12       2.284   0.970  22.149  1.00 44.12      A    C
ATOM     78  C   LYS A  12       0.815   2.915  22.763  1.00 44.03      A    C
ATOM     79  O   LYS A  12       1.142   3.328  23.858  1.00 44.51      A    O
ATOM     80  N   ASN A  13       0.436   3.726  21.777  1.00 45.38      A    N
ATOM     81  CA  ASN A  13       0.375   5.188  21.923  1.00 43.11      A    C
ATOM     82  CB  ASN A  13       0.520   5.822  20.538  1.00 42.98      A    C
ATOM     83  CG  ASN A  13       1.802   5.404  19.833  1.00 42.71      A    C
ATOM     84  OD1 ASN A  13       1.877   5.400  18.600  1.00 46.00      A    O
ATOM     85  ND2 ASN A  13       2.805   5.030  20.600  1.00 40.28      A    N
ATOM     86  C   ASN A  13      -0.896   5.708  22.617  1.00 39.23      A    C
ATOM     87  O   ASN A  13      -0.954   6.854  23.022  1.00 39.24      A    O
ATOM     88  N   ALA A  14      -1.883   4.835  22.774  1.00 36.85      A    N
ATOM     89  CA  ALA A  14      -3.118   5.146  23.434  1.00 37.90      A    C
ATOM     90  CB  ALA A  14      -4.120   4.029  23.174  1.00 38.48      A    C
ATOM     91  C   ALA A  14      -2.914   5.287  24.927  1.00 39.63      A    C
ATOM     92  O   ALA A  14      -2.115   4.559  25.489  1.00 40.22      A    O
ATOM     93  N   ARG A  15      -3.649   6.216  25.559  1.00 41.30      A    N
ATOM     94  CA  ARG A  15      -3.764   6.264  27.017  1.00 42.44      A    C
ATOM     95  CB  ARG A  15      -3.203   7.566  27.625  1.00 44.26      A    C
ATOM     96  CG  ARG A  15      -2.675   7.332  29.044  1.00 48.42      A    C
ATOM     97  CD  ARG A  15      -3.029   8.366  30.103  1.00 49.85      A    C
ATOM     98  NE  ARG A  15      -2.029   9.426  30.158  1.00 52.63      A    N
ATOM     99  CZ  ARG A  15      -1.743  10.180  31.226  1.00 53.59      A    C
ATOM    100  NH1 ARG A  15      -2.365  10.023  32.392  1.00 50.17      A    N
ATOM    101  NH2 ARG A  15      -0.799  11.109  31.122  1.00 56.36      A    N
ATOM    102  C   ARG A  15      -5.214   6.074  27.440  1.00 41.89      A    C
ATOM    103  O   ARG A  15      -6.142   6.569  26.772  1.00 40.93      A    O
ATOM    104  N   MET A  16      -5.397   5.352  28.549  1.00 40.55           N
ATOM    105  CA  MET A  16      -6.697   5.152  29.138  1.00 42.63           C
ATOM    106  CB  MET A  16      -6.632   4.232  30.375  1.00 45.82           C
ATOM    107  CG  MET A  16      -8.003   3.680  30.842  1.00 50.41           C
ATOM    108  SD  MET A  16      -8.935   2.533  29.750  1.00 51.82           S
ATOM    109  CE  MET A  16      -7.591   1.711  28.955  1.00 50.59           C
ATOM    110  C   MET A  16      -7.237   6.522  29.546  1.00 42.18           C
ATOM    111  O   MET A  16      -6.528   7.289  30.201  1.00 41.60           O
ATOM    112  N   PRO A  17      -8.486   6.834  29.156  1.00 42.23      A    N
ATOM    113  CA  PRO A  17      -9.107   8.098  29.580  1.00 43.38      A    C
ATOM    114  CB  PRO A  17     -10.477   8.063  28.905  1.00 38.68      A    C
ATOM    115  CG  PRO A  17     -10.306   7.128  27.783  1.00 40.95      A    C
ATOM    116  CD  PRO A  17      -9.399   6.060  28.304  1.00 40.82      A    C
ATOM    117  C   PRO A  17      -9.275   8.206  31.095  1.00 46.40      A    C
ATOM    118  O   PRO A  17      -9.587   7.200  31.751  1.00 46.99      A    O
ATOM    119  N   GLU A  18      -9.093   9.425  31.611  1.00 47.60      A    N
ATOM    120  CA  GLU A  18      -8.999   9.683  33.040  1.00 52.75      A    C
ATOM    121  CB  GLU A  18      -7.572  10.052  33.447  1.00 56.41      A    C
ATOM    122  CG  GLU A  18      -6.521   8.965  33.258  1.00 65.29      A    C
ATOM    123  CD  GLU A  18      -5.163   9.327  33.883  1.00 71.22      A    C
ATOM    124  OE1 GLU A  18      -4.214   8.512  33.779  1.00 80.53      A    O
ATOM    125  OE2 GLU A  18      -5.016  10.423  34.468  1.00 60.32      A    O
ATOM    126  C   GLU A  18      -9.896  10.842  33.429  1.00 51.76      A    C
ATOM    127  O   GLU A  18      -9.906  11.881  32.779  1.00 44.17      A    O
ATOM    128  N   ARG A  19     -10.601  10.658  34.532  1.00 52.80      A    N
ATOM    129  CA  ARG A  19     -11.426  11.677  35.122  1.00 53.71      A    C
ATOM    130  CB  ARG A  19     -12.680  11.010  35.674  1.00 54.97      A    C
ATOM    131  CG  ARG A  19     -13.935  11.846  35.541  1.00 55.88      A    C
ATOM    132  CD  ARG A  19     -15.153  11.006  35.189  1.00 57.82      A    C
ATOM    133  NE  ARG A  19     -16.231  11.385  36.080  1.00 60.09      A    N
ATOM    134  CZ  ARG A  19     -16.637  10.718  37.158  1.00 57.80      A    C
ATOM    135  NH1 ARG A  19     -16.117   9.534  37.494  1.00 59.84      A    N
ATOM    136  NH2 ARG A  19     -17.620  11.241  37.892  1.00 56.00      A    N
ATOM    137  C   ARG A  19     -10.602  12.359  36.223  1.00 54.76      A    C
ATOM    138  O   ARG A  19     -10.134  11.690  37.145  1.00 54.00      A    O
ATOM    139  N   ASN A  20     -10.399  13.676  36.102  1.00 56.17           N
ATOM    140  CA  ASN A  20      -9.669  14.455  37.117  1.00 61.68           C
ATOM    141  CB  ASN A  20      -9.488  15.910  36.660  1.00 60.34           C
ATOM    142  C   ASN A  20     -10.310  14.366  38.534  1.00 62.82           C
ATOM    143  O   ASN A  20      -9.754  13.717  39.426  1.00 67.74           O
ATOM    144  N   HIS A  21     -11.483  14.976  38.717  1.00 60.08      A    N
ATOM    145  CA  HIS A  21     -12.277  14.845  39.964  1.00 54.77      A    C
ATOM    146  CB  HIS A  21     -12.839  16.212  40.376  1.00 53.11      A    C
ATOM    147  CG  HIS A  21     -11.782  17.269  40.524  1.00 57.51      A    C
ATOM    148  ND1 HIS A  21     -11.402  18.103  39.489  1.00 58.45      A    N
ATOM    149  CE1 HIS A  21     -10.437  18.907  39.903  1.00 56.81      A    C
ATOM    150  NE2 HIS A  21     -10.179  18.630  41.169  1.00 57.10      A    N
ATOM    151  CD2 HIS A  21     -10.998  17.602  41.578  1.00 57.18      A    C
ATOM    152  C   HIS A  21     -13.407  13.812  39.791  1.00 51.35      A    C
ATOM    153  O   HIS A  21     -13.953  13.649  38.697  1.00 47.24      A    O
ATOM    154  N   LYS A  22     -13.771  13.133  40.875  1.00 50.29      A    N
ATOM    155  CA  LYS A  22     -14.762  12.052  40.821  1.00 48.18      A    C
ATOM    156  CB  LYS A  22     -14.745  11.236  42.119  1.00 56.21      A    C
ATOM    157  C   LYS A  22     -16.192  12.519  40.550  1.00 48.65      A    C
ATOM    158  O   LYS A  22     -17.055  11.685  40.249  1.00 54.02      A    O
ATOM    159  N   THR A  23     -16.463  13.826  40.648  1.00 45.63      A    N
ATOM    160  CA  THR A  23     -17.750  14.392  40.184  1.00 42.92      A    C
ATOM    161  CB  THR A  23     -18.385  15.227  41.297  1.00 45.25      A    C
ATOM    162  OG1 THR A  23     -17.632  16.429  41.473  1.00 42.70      A    O
ATOM    163  CG2 THR A  23     -18.408  14.423  42.631  1.00 46.81      A    C
ATOM    164  C   THR A  23     -17.699  15.221  38.862  1.00 37.67      A    C
ATOM    165  O   THR A  23     -18.736  15.676  38.395  1.00 33.12      A    O
ATOM    166  N   ASP A  24     -16.522  15.392  38.257  1.00 34.78      A    N
ATOM    167  CA  ASP A  24     -16.415  16.056  36.932  1.00 35.19      A    C
ATOM    168  CB  ASP A  24     -14.955  16.149  36.427  1.00 34.56      A    C
ATOM    169  CG  ASP A  24     -14.207  17.337  36.996  1.00 33.17      A    C
ATOM    170  OD1 ASP A  24     -14.769  18.108  37.797  1.00 36.11      A    O
ATOM    171  OD2 ASP A  24     -13.031  17.501  36.647  1.00 32.97      A    O
ATOM    172  C   ASP A  24     -17.222  15.337  35.878  1.00 35.11      A    C
ATOM    173  O   ASP A  24     -17.480  14.135  35.981  1.00 37.47      A    O
ATOM    174  N   ALA A  25     -17.609  16.090  34.860  1.00 36.67      A    N
ATOM    175  CA  ALA A  25     -18.418  15.571  33.766  1.00 36.54      A    C
ATOM    176  CB  ALA A  25     -18.996  16.728  32.972  1.00 38.95      A    C
ATOM    177  C   ALA A  25     -17.661  14.631  32.825  1.00 34.03      A    C
ATOM    178  O   ALA A  25     -18.209  13.648  32.347  1.00 35.22      A    O
ATOM    179  N   GLY A  26     -16.413  14.931  32.550  1.00 34.43      A    N
ATOM    180  CA  GLY A  26     -15.767  14.340  31.403  1.00 37.25      A    C
ATOM    181  C   GLY A  26     -14.535  13.552  31.715  1.00 38.02      A    C
ATOM    182  O   GLY A  26     -13.868  13.806  32.723  1.00 38.37      A    O
ATOM    183  N   TYR A  27     -14.231  12.621  30.809  1.00 36.40      A    N
ATOM    184  CA  TYR A  27     -13.000  11.836  30.857  1.00 37.00      A    C
ATOM    185  CB  TYR A  27     -13.240  10.384  30.410  1.00 37.32      A    C
ATOM    186  CG  TYR A  27     -14.302   9.681  31.186  1.00 40.83      A    C
ATOM    187  CD1 TYR A  27     -15.654   9.820  30.841  1.00 42.59      A    C
ATOM    188  CE1 TYR A  27     -16.646   9.182  31.569  1.00 44.69      A    C
ATOM    189  CZ  TYR A  27     -16.287   8.377  32.658  1.00 43.50      A    C
ATOM    190  OH  TYR A  27     -17.265   7.757  33.384  1.00 48.32      A    O
ATOM    191  CE2 TYR A  27     -14.967   8.217  33.017  1.00 40.35      A    C
ATOM    192  CD2 TYR A  27     -13.977   8.872  32.286  1.00 42.73      A    C
ATOM    193  C   TYR A  27     -12.030  12.532  29.907  1.00 34.51      A    C
ATOM    194  O   TYR A  27     -12.351  12.757  28.730  1.00 34.06      A    O
ATOM    195  N   ASP A  28     -10.869  12.881  30.425  1.00 32.18      A    N
ATOM    196  CA  ASP A  28      -9.819  13.474  29.643  1.00 34.46      A    C
ATOM    197  CB  ASP A  28      -8.620  13.817  30.518  1.00 37.70      A    C
ATOM    198  CG  ASP A  28      -8.955  14.838  31.611  1.00 40.91      A    C
ATOM    199  OD1 ASP A  28     -10.010  15.516  31.536  1.00 42.77      A    O
ATOM    200  OD2 ASP A  28      -8.139  14.958  32.557  1.00 47.20      A    O
ATOM    201  C   ASP A  28      -9.400  12.513  28.543  1.00 33.77      A    C
ATOM    202  O   ASP A  28      -9.364  11.292  28.747  1.00 34.29      A    O
ATOM    203  N   ILE A  29      -9.105  13.084  27.382  1.00 29.04      A    N
ATOM    204  CA  ILE A  29      -8.730  12.343  26.208  1.00 29.62      A    C
ATOM    205  CB  ILE A  29      -9.751  12.572  25.061  1.00 31.04      A    C
ATOM    206  CG1 ILE A  29     -11.166  12.101  25.460  1.00 32.41      A    C
ATOM    207  CD1 ILE A  29     -11.270  10.632  25.836  1.00 32.25      A    C
ATOM    208  CG2 ILE A  29      -9.255  11.934  23.767  1.00 32.12      A    C
ATOM    209  C   ILE A  29      -7.373  12.848  25.757  1.00 29.70      A    C
ATOM    210  O   ILE A  29      -7.156  14.070  25.671  1.00 28.43      A    O
ATOM    211  N   PHE A  30      -6.501  11.894  25.401  1.00 31.33      A    N
ATOM    212  CA  PHE A  30      -5.099  12.147  25.054  1.00 29.28      A    C
ATOM    213  CB  PHE A  30      -4.157  11.321  25.945  1.00 29.00      A    C
ATOM    214  CG  PHE A  30      -4.407  11.487  27.395  1.00 29.32      A    C
ATOM    215  CD1 PHE A  30      -5.349  10.695  28.040  1.00 30.56      A    C
ATOM    216  CE1 PHE A  30      -5.575  10.826  29.396  1.00 33.00      A    C
ATOM    217  CZ  PHE A  30      -4.882  11.791  30.138  1.00 33.13      A    C
ATOM    218  CE2 PHE A  30      -3.941  12.595  29.504  1.00 34.31      A    C
ATOM    219  CD2 PHE A  30      -3.701  12.430  28.136  1.00 33.04      A    C
ATOM    220  C   PHE A  30      -4.784  11.838  23.600  1.00 27.98      A    C
ATOM    221  O   PHE A  30      -5.269  10.872  23.022  1.00 29.38      A    O
ATOM    222  N   SER A  31      -3.942  12.663  23.004  1.00 30.10      A    N
ATOM    223  CA  SER A  31      -3.461  12.412  21.653  1.00 30.06      A    C
ATOM    224  CB  SER A  31      -2.715  13.651  21.137  1.00 28.69      A    C
ATOM    225  OG  SER A  31      -2.198  13.438  19.825  1.00 27.52      A    O
ATOM    226  C   SER A  31      -2.522  11.173  21.636  1.00 32.54      A    C
ATOM    227  O   SER A  31      -1.711  10.969  22.544  1.00 32.90      A    O
ATOM    228  N   ALA A  32      -2.650  10.369  20.595  1.00 33.51      A    N
ATOM    229  CA  ALA A  32      -1.741   9.258  20.323  1.00 36.44      A    C
ATOM    230  CB  ALA A  32      -2.526   8.030  19.855  1.00 34.40      A    C
ATOM    231  C   ALA A  32      -0.721   9.658  19.265  1.00 38.21      A    C
ATOM    232  O   ALA A  32       0.087   8.818  18.859  1.00 40.21      A    O
ATOM    233  N   GLU A  33      -0.763  10.922  18.810  1.00 42.19      A    N
ATOM    234  CA  GLU A  33       0.159  11.420  17.783  1.00 41.45      A    C
ATOM    235  CB  GLU A  33      -0.420  11.298  16.345  1.00 43.73      A    C
ATOM    236  CG  GLU A  33      -1.919  11.530  16.148  1.00 49.02      A    C
ATOM    237  CD  GLU A  33      -2.412  11.219  14.727  1.00 50.55      A    C
ATOM    238  OE1 GLU A  33      -1.786  10.401  14.024  1.00 57.32      A    O
ATOM    239  OE2 GLU A  33      -3.452  11.768  14.296  1.00 51.68      A    O
ATOM    240  C   GLU A  33       0.714  12.823  18.067  1.00 39.12      A    C
ATOM    241  O   GLU A  33       0.086  13.666  18.694  1.00 34.46      A    O
ATOM    242  N   THR A  34       1.944  13.011  17.618  1.00 38.65      A    N
ATOM    243  CA  THR A  34       2.615  14.293  17.601  1.00 38.06      A    C
ATOM    244  CB  THR A  34       4.135  14.111  17.845  1.00 38.01      A    C
ATOM    245  OG1 THR A  34       4.335  13.819  19.240  1.00 37.63      A    O
ATOM    246  CG2 THR A  34       4.943  15.368  17.480  1.00 38.97      A    C
ATOM    247  C   THR A  34       2.310  14.926  16.253  1.00 37.84      A    C
ATOM    248  O   THR A  34       2.599  14.347  15.215  1.00 38.14      A    O
ATOM    249  N   VAL A  35       1.681  16.093  16.272  1.00 40.31      A    N
ATOM    250  CA  VAL A  35       1.383  16.830  15.046  1.00 39.41      A    C
ATOM    251  CB  VAL A  35      -0.095  16.687  14.588  1.00 41.83      A    C
ATOM    252  CG1 VAL A  35      -0.396  15.256  14.181  1.00 44.07      A    C
ATOM    253  CG2 VAL A  35      -1.059  17.140  15.668  1.00 46.30      A    C
ATOM    254  C   VAL A  35       1.686  18.309  15.218  1.00 35.36      A    C
ATOM    255  O   VAL A  35       1.454  18.884  16.275  1.00 31.75      A    O
ATOM    256  N   VAL A  36       2.191  18.910  14.150  1.00 31.85      A    N
ATOM    257  CA  VAL A  36       2.286  20.354  14.046  1.00 30.86      A    C
ATOM    258  CB  VAL A  36       3.628  20.795  13.454  1.00 30.03      A    C
ATOM    259  CG1 VAL A  36       3.658  22.295  13.251  1.00 31.34      A    C
ATOM    260  CG2 VAL A  36       4.771  20.339  14.333  1.00 30.95      A    C
ATOM    261  C   VAL A  36       1.131  20.806  13.150  1.00 30.65      A    C
ATOM    262  O   VAL A  36       0.892  20.215  12.084  1.00 29.72      A    O
ATOM    263  N   LEU A  37       0.413  21.838  13.596  1.00 27.53      A    N
ATOM    264  CA  LEU A  37      -0.634  22.439  12.802  1.00 27.00      A    C
ATOM    265  CB  LEU A  37      -1.945  22.413  13.552  1.00 27.84      A    C
ATOM    266  CG  LEU A  37      -2.555  21.046  13.779  1.00 28.55      A    C
ATOM    267  CD1 LEU A  37      -3.875  21.251  14.500  1.00 29.37      A    C
ATOM    268  CD2 LEU A  37      -2.758  20.327  12.448  1.00 28.82      A    C
ATOM    269  C   LEU A  37      -0.289  23.869  12.535  1.00 25.50      A    C
ATOM    270  O   LEU A  37      -0.167  24.660  13.466  1.00 26.02      A    O
ATOM    271  N   GLU A  38      -0.186  24.202  11.271  1.00 23.97      A    N
ATOM    272  CA  GLU A  38       0.033  25.569  10.827  1.00 28.14      A    C
ATOM    273  CB  GLU A  38       0.535  25.517   9.385  1.00 31.29      A    C
ATOM    274  CG  GLU A  38       1.839  24.774   9.259  1.00 35.90      A    C
ATOM    275  CD  GLU A  38       2.446  24.954   7.893  1.00 41.52      A    C
ATOM    276  OE1 GLU A  38       1.702  24.837   6.881  1.00 51.19      A    O
ATOM    277  OE2 GLU A  38       3.651  25.234   7.852  1.00 42.90      A    O
ATOM    278  C   GLU A  38      -1.256  26.393  10.861  1.00 26.28      A    C
ATOM    279  O   GLU A  38      -2.344  25.814  10.896  1.00 23.46      A    O
ATOM    280  N   PRO A  39      -1.156  27.741  10.762  1.00 26.99      A    N
ATOM    281  CA  PRO A  39      -2.401  28.547  10.729  1.00 26.38      A    C
ATOM    282  CB  PRO A  39      -1.906  29.977  10.442  1.00 26.93      A    C
ATOM    283  CG  PRO A  39      -0.495  29.986  10.837  1.00 27.72      A    C
ATOM    284  CD  PRO A  39       0.036  28.595  10.614  1.00 29.33      A    C
ATOM    285  C   PRO A  39      -3.377  28.081   9.644  1.00 25.30      A    C
ATOM    286  O   PRO A  39      -2.945  27.768   8.516  1.00 24.24      A    O
ATOM    287  N   GLN A  40      -4.658  27.979  10.005  1.00 23.26      A    N
ATOM    288  CA  GLN A  40      -5.716  27.494   9.100  1.00 24.23      A    C
ATOM    289  CB  GLN A  40      -5.783  28.323   7.813  1.00 23.91      A    C
ATOM    290  CG  GLN A  40      -6.087  29.787   8.104  1.00 25.72      A    C
ATOM    291  CD  GLN A  40      -7.406  29.976   8.829  1.00 24.61      A    C
ATOM    292  OE1 GLN A  40      -8.471  29.713   8.279  1.00 25.92      A    O
ATOM    293  NE2 GLN A  40      -7.339  30.423  10.062  1.00 26.46      A    N
ATOM    294  C   GLN A  40      -5.720  25.980   8.769  1.00 22.86      A    C
ATOM    295  O   GLN A  40      -6.659  25.502   8.152  1.00 23.69      A    O
ATOM    296  N   GLU A  41      -4.724  25.239   9.244  1.00 23.29      A    N
ATOM    297  CA  GLU A  41      -4.614  23.798   8.989  1.00 24.03      A    C
ATOM    298  CB  GLU A  41      -3.197  23.319   9.330  1.00 24.59      A    C
ATOM    299  CG  GLU A  41      -2.913  21.931   8.783  1.00 28.37      A    C
ATOM    300  CD  GLU A  41      -1.507  21.420   8.996  0.50 25.89      A    C
ATOM    301  OE1 GLU A  41      -1.326  20.209   8.742  0.50 25.01      A    O
ATOM    302  OE2 GLU A  41      -0.613  22.190   9.397  0.50 23.74      A    O
ATOM    303  C   GLU A  41      -5.663  22.994   9.796  1.00 24.77      A    C
ATOM    304  O   GLU A  41      -5.931  23.283  10.962  1.00 22.75      A    O
ATOM    305  N   LYS A  42      -6.227  21.967   9.160  1.00 27.75      A    N
ATOM    306  CA  LYS A  42      -7.234  21.093   9.769  1.00 28.83      A    C
ATOM    307  CB  LYS A  42      -8.517  21.128   8.932  1.00 30.31      A    C
ATOM    308  CG  LYS A  42      -9.297  22.431   9.073  1.00 29.41      A    C
ATOM    309  CD  LYS A  42     -10.267  22.598   7.916  1.00 29.23      A    C
ATOM    310  CE  LYS A  42     -11.351  21.540   7.902  1.00 28.06      A    C
ATOM    311  NZ  LYS A  42     -12.076  21.345   9.205  1.00 27.66      A    N
ATOM    312  C   LYS A  42      -6.709  19.690   9.839  1.00 29.12      A    C
ATOM    313  O   LYS A  42      -5.920  19.293   8.984  1.00 27.95      A    O
ATOM    314  N   ALA A  43      -7.135  18.952  10.866  1.00 30.48      A    N
ATOM    315  CA  ALA A  43      -6.772  17.531  11.027  1.00 32.36      A    C
ATOM    316  CB  ALA A  43      -5.424  17.417  11.750  1.00 32.71      A    C
ATOM    317  C   ALA A  43      -7.826  16.759  11.816  1.00 33.74      A    C
ATOM    318  O   ALA A  43      -8.635  17.343  12.531  1.00 35.50      A    O
ATOM    319  N   VAL A  44      -7.786  15.441  11.693  1.00 32.98      A    N
ATOM    320  CA  VAL A  44      -8.443  14.556  12.629  1.00 33.98      A    C
ATOM    321  CB  VAL A  44      -9.381  13.549  11.930  1.00 32.96      A    C
ATOM    322  CG1 VAL A  44      -9.943  12.561  12.937  1.00 33.61      A    C
ATOM    323  CG2 VAL A  44     -10.534  14.291  11.236  1.00 32.39      A    C
ATOM    324  C   VAL A  44      -7.352  13.841  13.376  1.00 33.68      A    C
ATOM    325  O   VAL A  44      -6.713  12.971  12.814  1.00 37.27      A    O
ATOM    326  N   ILE A  45      -7.136  14.226  14.625  1.00 31.24      A    N
ATOM    327  CA  ILE A  45      -6.141  13.588  15.475  1.00 32.22      A    C
ATOM    328  CB  ILE A  45      -5.591  14.583  16.549  1.00 32.38      A    C
ATOM    329  CG1 ILE A  45      -4.756  15.666  15.860  1.00 33.98      A    C
ATOM    330  CD1 ILE A  45      -4.546  16.889  16.699  1.00 34.62      A    C
ATOM    331  CG2 ILE A  45      -4.717  13.896  17.594  1.00 30.18      A    C
ATOM    332  C   ILE A  45      -6.652  12.277  16.133  1.00 31.46      A    C
ATOM    333  O   ILE A  45      -7.677  12.239  16.838  1.00 29.99      A    O
ATOM    334  N   LYS A  46      -5.888  11.219  15.917  1.00 30.48      A    N
ATOM    335  CA  LYS A  46      -6.168   9.908  16.481  1.00 32.67      A    C
ATOM    336  CB  LYS A  46      -5.387   8.821  15.711  1.00 36.00      A    C
ATOM    337  CG  LYS A  46      -5.913   8.580  14.303  1.00 40.56      A    C
ATOM    338  CD  LYS A  46      -5.035   7.624  13.507  1.00 43.71      A    C
ATOM    339  CE  LYS A  46      -5.517   7.503  12.053  1.00 45.55      A    C
ATOM    340  NZ  LYS A  46      -5.349   8.724  11.191  1.00 41.52      A    N
ATOM    341  C   LYS A  46      -5.824   9.848  17.981  1.00 31.35      A    C
ATOM    342  O   LYS A  46      -4.802  10.347  18.425  1.00 31.66      A    O
ATOM    343  N   THR A  47      -6.724   9.234  18.737  1.00 32.79      A    N
ATOM    344  CA  THR A  47      -6.532   8.899  20.140  1.00 33.71      A    C
ATOM    345  CB  THR A  47      -7.866   9.030  20.895  1.00 30.90      A    C
ATOM    346  OG1 THR A  47      -8.807   8.114  20.346  1.00 28.96      A    O
ATOM    347  CG2 THR A  47      -8.441  10.448  20.773  1.00 33.70      A    C
ATOM    348  C   THR A  47      -6.035   7.445  20.322  1.00 32.67      A    C
ATOM    349  O   THR A  47      -5.517   7.122  21.370  1.00 31.84      A    O
ATOM    350  N   ASP A  48      -6.217   6.601  19.296  1.00 34.45      A    N
ATOM    351  CA  ASP A  48      -6.088   5.133  19.395  1.00 37.01      A    C
ATOM    352  CB  ASP A  48      -4.612   4.718  19.475  1.00 36.25      A    C
ATOM    353  CG  ASP A  48      -3.840   5.040  18.182  1.00 38.50      A    C
ATOM    354  OD1 ASP A  48      -4.482   5.298  17.130  1.00 37.57      A    O
ATOM    355  OD2 ASP A  48      -2.585   5.026  18.218  1.00 37.33      A    O
ATOM    356  C   ASP A  48      -6.895   4.565  20.561  1.00 35.93      A    C
ATOM    357  O   ASP A  48      -6.458   3.670  21.247  1.00 38.05      A    O
ATOM    358  N   VAL A  49      -8.075   5.119  20.784  1.00 32.93      A    N
ATOM    359  CA  VAL A  49      -8.961   4.645  21.814  1.00 33.81      A    C
ATOM    360  CB  VAL A  49      -9.078   5.681  22.950  1.00 34.15      A    C
ATOM    361  CG1 VAL A  49     -10.174   5.312  23.928  1.00 36.29      A    C
ATOM    362  CG2 VAL A  49      -7.759   5.820  23.692  1.00 35.72      A    C
ATOM    363  C   VAL A  49     -10.313   4.372  21.156  1.00 32.71      A    C
ATOM    364  O   VAL A  49     -10.775   5.188  20.366  1.00 30.68      A    O
ATOM    365  N   ALA A  50     -10.912   3.213  21.466  1.00 33.00      A    N
ATOM    366  CA  ALA A  50     -12.302   2.907  21.090  1.00 33.67      A    C
ATOM    367  CB  ALA A  50     -12.367   1.677  20.183  1.00 34.26      A    C
ATOM    368  C   ALA A  50     -13.150   2.735  22.350  1.00 34.14      A    C
ATOM    369  O   ALA A  50     -12.615   2.410  23.418  1.00 33.27      A    O
ATOM    370  N   VAL A  51     -14.444   3.040  22.243  1.00 32.83      A    N
ATOM    371  CA  VAL A  51     -15.394   2.848  23.338  1.00 34.41      A    C
ATOM    372  CB  VAL A  51     -15.727   4.154  24.118  1.00 37.08      A    C
ATOM    373  CG1 VAL A  51     -14.490   4.696  24.812  1.00 38.94      A    C
ATOM    374  CG2 VAL A  51     -16.327   5.213  23.210  1.00 34.99      A    C
ATOM    375  C   VAL A  51     -16.699   2.253  22.816  1.00 35.71      A    C
ATOM    376  O   VAL A  51     -16.980   2.281  21.606  1.00 37.90      A    O
ATOM    377  N   SER A  52     -17.489   1.715  23.730  1.00 35.02      A    N
ATOM    378  CA  SER A  52     -18.763   1.121  23.374  1.00 38.58      A    C
ATOM    379  CB  SER A  52     -18.741  -0.395  23.526  1.00 37.79      A    C
ATOM    380  OG  SER A  52     -19.924  -0.916  22.950  1.00 42.55      A    O
ATOM    381  C   SER A  52     -19.856   1.763  24.209  1.00 38.90      A    C
ATOM    382  O   SER A  52     -20.276   1.245  25.255  1.00 39.76      A    O
ATOM    383  N   ILE A  53     -20.296   2.923  23.722  1.00 38.86      A    N
ATOM    384  CA  ILE A  53     -21.350   3.681  24.367  1.00 37.70      A    C
ATOM    385  CB  ILE A  53     -21.459   5.120  23.819  1.00 38.09      A    C
ATOM    386  CG1 ILE A  53     -20.204   5.916  24.237  1.00 39.96      A    C
ATOM    387  CD1 ILE A  53     -20.058   7.277  23.590  1.00 39.25      A    C
ATOM    388  CG2 ILE A  53     -22.755   5.800  24.302  1.00 36.01      A    C
ATOM    389  C   ILE A  53     -22.649   2.914  24.140  1.00 36.98      A    C
ATOM    390  O   ILE A  53     -22.951   2.582  22.994  1.00 32.90      A    O
ATOM    391  N   PRO A  54     -23.407   2.633  25.229  1.00 36.58      A    N
ATOM    392  CA  PRO A  54     -24.627   1.869  25.064  1.00 37.12      A    C
ATOM    393  CB  PRO A  54     -24.982   1.404  26.492  1.00 37.79      A    C
ATOM    394  CG  PRO A  54     -23.949   1.944  27.387  1.00 39.75      A    C
ATOM    395  CD  PRO A  54     -23.192   3.003  26.636  1.00 38.03      A    C
ATOM    396  C   PRO A  54     -25.757   2.702  24.500  1.00 40.40      A    C
ATOM    397  O   PRO A  54     -25.778   3.958  24.656  1.00 41.55      A    O
ATOM    398  N   GLU A  55     -26.695   1.992  23.878  1.00 36.02      A    N
ATOM    399  CA  GLU A  55     -27.940   2.567  23.413  1.00 39.30      A    C
ATOM    400  CB  GLU A  55     -28.900   1.451  22.926  1.00 43.81           C
ATOM    401  CG  GLU A  55     -30.312   1.947  22.598  1.00 51.71           C
ATOM    402  CD  GLU A  55     -31.199   0.909  21.951  1.00 61.62           C
ATOM    403  OE1 GLU A  55     -32.193   1.338  21.316  1.00 67.85           O
ATOM    404  OE2 GLU A  55     -30.909  -0.312  22.073  1.00 64.16           O
ATOM    405  C   GLU A  55     -28.594   3.456  24.499  1.00 36.83      A    C
ATOM    406  O   GLU A  55     -28.540   3.132  25.694  1.00 37.51      A    O
ATOM    407  N   GLY A  56     -29.192   4.573  24.061  1.00 33.31      A    N
ATOM    408  CA  GLY A  56     -29.789   5.569  24.963  1.00 33.10      A    C
ATOM    409  C   GLY A  56     -28.840   6.699  25.391  1.00 33.78      A    C
ATOM    410  O   GLY A  56     -29.210   7.538  26.205  1.00 32.68      A    O
ATOM    411  N   TYR A  57     -27.621   6.712  24.847  1.00 34.46      A    N
ATOM    412  CA  TYR A  57     -26.607   7.694  25.190  1.00 36.86      A    C
ATOM    413  CB  TYR A  57     -25.578   7.120  26.172  1.00 39.29      A    C
ATOM    414  CG  TYR A  57     -26.154   6.723  27.491  1.00 40.62      A    C
ATOM    415  CD1 TYR A  57     -26.455   7.671  28.436  1.00 41.77      A    C
ATOM    416  CE1 TYR A  57     -26.988   7.322  29.658  1.00 47.52      A    C
ATOM    417  CZ  TYR A  57     -27.227   5.984  29.945  1.00 49.92      A    C
ATOM    418  OH  TYR A  57     -27.755   5.644  31.159  1.00 53.45      A    O
ATOM    419  CE2 TYR A  57     -26.918   5.006  29.024  1.00 46.37      A    C
ATOM    420  CD2 TYR A  57     -26.384   5.378  27.801  1.00 47.52      A    C
ATOM    421  C   TYR A  57     -25.857   8.153  23.962  1.00 36.24      A    C
ATOM    422  O   TYR A  57     -25.816   7.455  22.939  1.00 35.59      A    O
ATOM    423  N   VAL A  58     -25.269   9.341  24.088  1.00 35.11      A    N
ATOM    424  CA  VAL A  58     -24.320   9.859  23.127  1.00 32.60      A    C
ATOM    425  CB  VAL A  58     -24.972  10.908  22.193  1.00 34.37      A    C
ATOM    426  CG1 VAL A  58     -25.232  12.229  22.934  1.00 35.69      A    C
ATOM    427  CG2 VAL A  58     -24.119  11.141  20.951  1.00 33.56      A    C
ATOM    428  C   VAL A  58     -23.124  10.448  23.871  1.00 29.84      A    C
ATOM    429  O   VAL A  58     -23.260  11.025  24.946  1.00 28.37      A    O
ATOM    430  N   GLY A  59     -21.952  10.260  23.283  1.00 29.73      A    N
ATOM    431  CA  GLY A  59     -20.722  10.844  23.750  1.00 28.50      A    C
ATOM    432  C   GLY A  59     -20.491  12.168  23.049  1.00 30.20      A    C
ATOM    433  O   GLY A  59     -20.713  12.308  21.831  1.00 26.48      A    O
ATOM    434  N   LEU A  60     -20.016  13.141  23.821  1.00 31.76      A    N
ATOM    435  CA  LEU A  60     -19.691  14.481  23.307  1.00 30.08      A    C
ATOM    436  CB  LEU A  60     -20.450  15.533  24.133  1.00 32.93      A    C
ATOM    437  CG  LEU A  60     -21.991  15.374  24.101  1.00 34.84      A    C
ATOM    438  CD1 LEU A  60     -22.665  16.389  25.016  1.00 35.54      A    C
ATOM    439  CD2 LEU A  60     -22.540  15.502  22.680  1.00 33.92      A    C
ATOM    440  C   LEU A  60     -18.180  14.620  23.456  1.00 27.14      A    C
ATOM    441  O   LEU A  60     -17.684  14.674  24.557  1.00 25.81      A    O
ATOM    442  N   LEU A  61     -17.459  14.586  22.340  1.00 27.75      A    N
ATOM    443  CA  LEU A  61     -16.001  14.655  22.317  1.00 28.54      A    C
ATOM    444  CB  LEU A  61     -15.425  13.690  21.286  1.00 29.01      A    C
ATOM    445  CG  LEU A  61     -13.883  13.606  21.222  1.00 30.98      A    C
ATOM    446  CD1 LEU A  61     -13.292  12.938  22.442  1.00 31.21      A    C
ATOM    447  CD2 LEU A  61     -13.472  12.813  19.997  1.00 32.54      A    C
ATOM    448  C   LEU A  61     -15.621  16.122  22.029  1.00 29.09      A    C
ATOM    449  O   LEU A  61     -15.730  16.622  20.905  1.00 30.99      A    O
ATOM    450  N   THR A  62     -15.219  16.808  23.087  1.00 29.57      A    N
ATOM    451  CA  THR A  62     -15.258  18.254  23.142  1.00 29.06      A    C
ATOM    452  CB  THR A  62     -16.250  18.777  24.209  1.00 29.42      A    C
ATOM    453  OG1 THR A  62     -16.811  17.696  24.973  1.00 34.43      A    O
ATOM    454  CG2 THR A  62     -17.279  19.724  23.609  1.00 24.95      A    C
ATOM    455  C   THR A  62     -13.953  18.782  23.653  1.00 28.01      A    C
ATOM    456  O   THR A  62     -13.112  18.021  24.186  1.00 25.66      A    O
ATOM    457  N   SER A  63     -13.870  20.108  23.599  1.00 24.07      A    N
ATOM    458  CA  SER A  63     -12.697  20.821  24.002  1.00 26.18      A    C
ATOM    459  CB  SER A  63     -12.790  22.257  23.461  1.00 24.73      A    C
ATOM    460  OG  SER A  63     -13.936  22.939  23.998  1.00 23.14      A    O
ATOM    461  C   SER A  63     -12.490  20.817  25.549  1.00 28.59      A    C
ATOM    462  O   SER A  63     -13.430  20.582  26.360  1.00 27.20      A    O
ATOM    463  N   ARG A  64     -11.251  21.102  25.931  1.00 30.20      A    N
ATOM    464  CA  ARG A  64     -10.935  21.491  27.300  1.00 31.79      A    C
ATOM    465  CB  ARG A  64      -9.605  20.874  27.716  1.00 34.45      A    C
ATOM    466  CG  ARG A  64      -9.699  19.360  27.853  1.00 42.81      A    C
ATOM    467  CD  ARG A  64      -8.369  18.711  28.221  1.00 48.02      A    C
ATOM    468  NE  ARG A  64      -7.799  19.361  29.395  1.00 52.86      A    N
ATOM    469  CZ  ARG A  64      -8.252  19.219  30.640  1.00 55.71      A    C
ATOM    470  NH1 ARG A  64      -7.670  19.892  31.623  1.00 55.67      A    N
ATOM    471  NH2 ARG A  64      -9.269  18.404  30.919  1.00 61.69      A    N
ATOM    472  C   ARG A  64     -10.876  23.009  27.402  1.00 29.09      A    C
ATOM    473  O   ARG A  64     -10.492  23.683  26.444  1.00 29.98      A    O
ATOM    474  N   SER A  65     -11.177  23.541  28.580  1.00 26.66      A    N
ATOM    475  CA  SER A  65     -11.251  24.975  28.771  1.00 26.29      A    C
ATOM    476  CB  SER A  65     -11.897  25.306  30.130  1.00 28.58      A    C
ATOM    477  OG  SER A  65     -11.015  25.054  31.240  1.00 28.60      A    O
ATOM    478  C   SER A  65      -9.869  25.655  28.583  1.00 27.83      A    C
ATOM    479  O   SER A  65      -9.779  26.763  28.000  1.00 25.78      A    O
ATOM    480  N   GLY A  66      -8.804  24.998  29.053  1.00 26.09      A    N
ATOM    481  CA  GLY A  66      -7.468  25.564  28.971  1.00 27.12      A    C
ATOM    482  C   GLY A  66      -6.990  25.746  27.533  1.00 28.26      A    C
ATOM    483  O   GLY A  66      -6.624  26.851  27.120  1.00 30.70      A    O
ATOM    484  N   VAL A  67      -7.079  24.681  26.753  1.00 26.22      A    N
ATOM    485  CA  VAL A  67      -6.596  24.685  25.395  1.00 25.15      A    C
ATOM    486  CB  VAL A  67      -6.613  23.236  24.804  1.00 27.11      A    C
ATOM    487  CG1 VAL A  67      -6.064  23.198  23.363  1.00 26.97      A    C
ATOM    488  CG2 VAL A  67      -5.823  22.260  25.716  1.00 27.49      A    C
ATOM    489  C   VAL A  67      -7.405  25.676  24.535  1.00 26.31      A    C
ATOM    490  O   VAL A  67      -6.813  26.503  23.835  1.00 23.25      A    O
ATOM    491  N   SER A  68      -8.750  25.595  24.570  1.00 25.73      A    N
ATOM    492  CA  SER A  68      -9.569  26.495  23.737  1.00 26.98      A    C
ATOM    493  CB  SER A  68     -11.077  26.121  23.720  1.00 28.71      A    C
ATOM    494  OG  SER A  68     -11.636  26.019  24.993  1.00 29.12      A    O
ATOM    495  C   SER A  68      -9.377  27.980  24.089  1.00 26.41      A    C
ATOM    496  O   SER A  68      -9.245  28.790  23.186  1.00 23.92      A    O
ATOM    497  N   SER A  69      -9.312  28.321  25.390  1.00 26.47      A    N
ATOM    498  CA  SER A  69      -9.184  29.717  25.808  1.00 26.03      A    C
ATOM    499  CB  SER A  69      -9.541  29.874  27.285  1.00 26.52      A    C
ATOM    500  OG  SER A  69      -8.668  29.159  28.125  1.00 25.67      A    O
ATOM    501  C   SER A  69      -7.798  30.317  25.564  1.00 26.75      A    C
ATOM    502  O   SER A  69      -7.683  31.530  25.314  1.00 25.33      A    O
ATOM    503  N   LYS A  70      -6.754  29.492  25.652  1.00 27.46      A    N
ATOM    504  CA  LYS A  70      -5.364  29.980  25.577  1.00 27.50      A    C
ATOM    505  CB  LYS A  70      -4.465  29.213  26.566  1.00 31.86      A    C
ATOM    506  CG  LYS A  70      -4.782  29.462  28.041  1.00 33.29      A    C
ATOM    507  CD  LYS A  70      -4.086  28.426  28.896  1.00 38.79      A    C
ATOM    508  CE  LYS A  70      -4.597  28.394  30.325  1.00 43.50      A    C
ATOM    509  NZ  LYS A  70      -4.191  27.105  30.948  1.00 49.86      A    N
ATOM    510  C   LYS A  70      -4.758  29.905  24.201  1.00 26.03      A    C
ATOM    511  O   LYS A  70      -3.849  30.654  23.903  1.00 27.87      A    O
ATOM    512  N   THR A  71      -5.219  28.984  23.362  1.00 25.58      A    N
ATOM    513  CA  THR A  71      -4.727  28.880  21.992  1.00 24.74      A    C
ATOM    514  CB  THR A  71      -4.137  27.486  21.715  1.00 23.61      A    C
ATOM    515  OG1 THR A  71      -5.201  26.549  21.562  1.00 22.73      A    O
ATOM    516  CG2 THR A  71      -3.202  27.049  22.874  1.00 24.60      A    C
ATOM    517  C   THR A  71      -5.821  29.165  20.961  1.00 24.03      A    C
ATOM    518  O   THR A  71      -6.981  29.262  21.301  1.00 23.35      A    O
ATOM    519  N   HIS A  72      -5.396  29.244  19.707  1.00 23.20      A    N
ATOM    520  CA  HIS A  72      -6.254  29.271  18.534  1.00 25.76      A    C
ATOM    521  CB  HIS A  72      -5.544  30.043  17.397  1.00 28.33      A    C
ATOM    522  CG  HIS A  72      -5.403  31.502  17.679  1.00 28.74      A    C
ATOM    523  ND1 HIS A  72      -6.400  32.408  17.394  1.00 28.85      A    N
ATOM    524  CE1 HIS A  72      -6.018  33.611  17.775  1.00 29.61      A    C
ATOM    525  NE2 HIS A  72      -4.823  33.512  18.324  1.00 31.65      A    N
ATOM    526  CD2 HIS A  72      -4.420  32.201  18.289  1.00 31.70      A    C
ATOM    527  C   HIS A  72      -6.674  27.896  18.023  1.00 25.03      A    C
ATOM    528  O   HIS A  72      -7.242  27.789  16.937  1.00 24.42      A    O
ATOM    529  N   LEU A  73      -6.440  26.861  18.821  1.00 24.40      A    N
ATOM    530  CA  LEU A  73      -6.828  25.525  18.461  1.00 25.88      A    C
ATOM    531  CB  LEU A  73      -5.984  24.500  19.209  1.00 26.07      A    C
ATOM    532  CG  LEU A  73      -4.726  23.830  18.634  1.00 29.15      A    C
ATOM    533  CD1 LEU A  73      -4.121  24.462  17.415  1.00 29.12      A    C
ATOM    534  CD2 LEU A  73      -3.668  23.587  19.721  1.00 28.87      A    C
ATOM    535  C   LEU A  73      -8.311  25.320  18.788  1.00 23.95      A    C
ATOM    536  O   LEU A  73      -8.696  25.390  19.944  1.00 25.21      A    O
ATOM    537  N   VAL A  74      -9.098  24.995  17.768  1.00 23.24      A    N
ATOM    538  CA  VAL A  74     -10.558  24.811  17.866  1.00 24.57      A    C
ATOM    539  CB  VAL A  74     -11.275  25.720  16.873  1.00 26.73      A    C
ATOM    540  CG1 VAL A  74     -12.798  25.429  16.830  1.00 27.65      A    C
ATOM    541  CG2 VAL A  74     -10.985  27.193  17.256  1.00 26.84      A    C
ATOM    542  C   VAL A  74     -10.926  23.364  17.564  1.00 24.92      A    C
ATOM    543  O   VAL A  74     -10.494  22.788  16.538  1.00 22.87      A    O
ATOM    544  N   ILE A  75     -11.661  22.774  18.502  1.00 26.00      A    N
ATOM    545  CA  ILE A  75     -12.128  21.402  18.399  1.00 27.20      A    C
ATOM    546  CB  ILE A  75     -11.752  20.581  19.641  1.00 27.85      A    C
ATOM    547  CG1 ILE A  75     -10.212  20.391  19.658  1.00 27.39      A    C
ATOM    548  CD1 ILE A  75      -9.665  19.613  20.841  1.00 27.25      A    C
ATOM    549  CG2 ILE A  75     -12.524  19.249  19.673  1.00 27.68      A    C
ATOM    550  C   ILE A  75     -13.616  21.435  18.188  1.00 27.40      A    C
ATOM    551  O   ILE A  75     -14.352  22.035  18.958  1.00 26.12      A    O
ATOM    552  N   GLU A  76     -14.054  20.829  17.100  1.00 30.28      A    N
ATOM    553  CA  GLU A  76     -15.487  20.684  16.869  1.00 31.78      A    C
ATOM    554  CB  GLU A  76     -15.783  20.497  15.379  1.00 29.53      A    C
ATOM    555  CG  GLU A  76     -17.256  20.226  15.076  1.00 33.06      A    C
ATOM    556  CD  GLU A  76     -18.166  21.433  15.272  1.00 38.27      A    C
ATOM    557  OE1 GLU A  76     -17.638  22.556  15.442  1.00 39.50      A    O
ATOM    558  OE2 GLU A  76     -19.418  21.259  15.220  1.00 40.09      A    O
ATOM    559  C   GLU A  76     -15.985  19.478  17.682  1.00 28.65      A    C
ATOM    560  O   GLU A  76     -15.463  18.365  17.525  1.00 30.95      A    O
ATOM    561  N   THR A  77     -17.002  19.706  18.496  1.00 25.62      A    N
ATOM    562  CA  THR A  77     -17.649  18.654  19.269  1.00 28.07      A    C
ATOM    563  CB  THR A  77     -18.771  19.204  20.165  1.00 28.22      A    C
ATOM    564  OG1 THR A  77     -18.141  20.014  21.147  1.00 25.44      A    O
ATOM    565  CG2 THR A  77     -19.555  18.080  20.928  1.00 29.83      A    C
ATOM    566  C   THR A  77     -18.126  17.502  18.410  1.00 28.61      A    C
ATOM    567  O   THR A  77     -18.886  17.676  17.453  1.00 31.02      A    O
ATOM    568  N   GLY A  78     -17.603  16.327  18.726  1.00 27.21      A    N
ATOM    569  CA  GLY A  78     -17.957  15.132  18.010  1.00 28.23      A    C
ATOM    570  C   GLY A  78     -19.075  14.499  18.771  1.00 27.13      A    C
ATOM    571  O   GLY A  78     -19.001  14.404  20.005  1.00 31.15      A    O
ATOM    572  N   LYS A  79     -20.108  14.083  18.045  1.00 26.30      A    N
ATOM    573  CA  LYS A  79     -21.225  13.318  18.603  1.00 26.13      A    C
ATOM    574  CB  LYS A  79     -22.548  13.688  17.942  1.00 28.05      A    C
ATOM    575  CG  LYS A  79     -23.183  14.961  18.475  1.00 28.46      A    C
ATOM    576  CD  LYS A  79     -22.320  16.209  18.243  1.00 31.84      A    C
ATOM    577  CE  LYS A  79     -22.167  16.492  16.742  1.00 34.57      A    C
ATOM    578  NZ  LYS A  79     -21.567  17.820  16.416  1.00 37.46      A    N
ATOM    579  C   LYS A  79     -20.859  11.861  18.338  1.00 27.44      A    C
ATOM    580  O   LYS A  79     -20.834  11.421  17.197  1.00 25.66      A    O
ATOM    581  N   ILE A  80     -20.534  11.150  19.412  1.00 28.39      A    N
ATOM    582  CA  ILE A  80     -20.055   9.801  19.347  1.00 31.31      A    C
ATOM    583  CB  ILE A  80     -18.956   9.563  20.397  1.00 30.90      A    C
ATOM    584  CG1 ILE A  80     -17.901  10.683  20.361  1.00 29.99      A    C
ATOM    585  CD1 ILE A  80     -17.176  10.865  19.045  1.00 29.46      A    C
ATOM    586  CG2 ILE A  80     -18.299   8.197  20.169  1.00 33.41      A    C
ATOM    587  C   ILE A  80     -21.249   8.833  19.548  1.00 32.14      A    C
ATOM    588  O   ILE A  80     -21.814   8.719  20.649  1.00 31.17      A    O
ATOM    589  N   ASP A  81     -21.616   8.157  18.463  1.00 31.15      A    N
ATOM    590  CA  ASP A  81     -22.828   7.330  18.422  1.00 34.96      A    C
ATOM    591  CB  ASP A  81     -23.206   6.947  16.949  1.00 33.68      A    C
ATOM    592  CG  ASP A  81     -23.690   8.188  16.099  1.00 34.61      A    C
ATOM    593  OD1 ASP A  81     -24.817   8.669  16.302  1.00 33.21      A    O
ATOM    594  OD2 ASP A  81     -22.956   8.704  15.230  1.00 34.57      A    O
ATOM    595  C   ASP A  81     -22.675   6.098  19.309  1.00 34.77      A    C
ATOM    596  O   ASP A  81     -21.566   5.563  19.463  1.00 31.34      A    O
ATOM    597  N   ALA A  82     -23.773   5.695  19.958  1.00 37.13      A    N
ATOM    598  CA  ALA A  82     -23.819   4.388  20.616  1.00 36.04      A    C
ATOM    599  CB  ALA A  82     -25.150   4.206  21.320  1.00 40.93      A    C
ATOM    600  C   ALA A  82     -23.598   3.286  19.561  1.00 34.36      A    C
ATOM    601  O   ALA A  82     -24.174   3.324  18.490  1.00 34.09      A    O
ATOM    602  N   GLY A  83     -22.712   2.340  19.826  1.00 36.13      A    N
ATOM    603  CA  GLY A  83     -22.359   1.350  18.810  1.00 34.95      A    C
ATOM    604  C   GLY A  83     -21.077   1.640  18.036  1.00 35.59      A    C
ATOM    605  O   GLY A  83     -20.423   0.696  17.626  1.00 34.57      A    O
ATOM    606  N   TYR A  84     -20.698   2.916  17.847  1.00 34.71      A    N
ATOM    607  CA  TYR A  84     -19.407   3.243  17.180  1.00 33.53      A    C
ATOM    608  CB  TYR A  84     -19.187   4.745  17.017  1.00 31.78      A    C
ATOM    609  CG  TYR A  84     -17.837   5.119  16.372  1.00 30.14      A    C
ATOM    610  CD1 TYR A  84     -17.619   4.935  15.005  1.00 30.57      A    C
ATOM    611  CE1 TYR A  84     -16.422   5.317  14.410  1.00 29.80      A    C
ATOM    612  CZ  TYR A  84     -15.421   5.887  15.183  1.00 28.52      A    C
ATOM    613  OH  TYR A  84     -14.223   6.235  14.592  1.00 27.65      A    O
ATOM    614  CE2 TYR A  84     -15.602   6.063  16.536  1.00 26.54      A    C
ATOM    615  CD2 TYR A  84     -16.798   5.674  17.124  1.00 28.25      A    C
ATOM    616  C   TYR A  84     -18.183   2.704  17.927  1.00 33.06      A    C
ATOM    617  O   TYR A  84     -17.885   3.149  19.059  1.00 34.26      A    O
ATOM    618  N   HIS A  85     -17.441   1.838  17.242  1.00 31.47      A    N
ATOM    619  CA  HIS A  85     -16.339   1.067  17.843  1.00 35.69      A    C
ATOM    620  CB  HIS A  85     -16.654  -0.436  17.758  1.00 35.36      A    C
ATOM    621  CG  HIS A  85     -17.770  -0.873  18.650  1.00 38.06      A    C
ATOM    622  ND1 HIS A  85     -18.483  -2.033  18.430  1.00 41.99      A    N
ATOM    623  CE1 HIS A  85     -19.392  -2.179  19.376  1.00 42.16      A    C
ATOM    624  NE2 HIS A  85     -19.296  -1.155  20.207  1.00 44.42      A    N
ATOM    625  CD2 HIS A  85     -18.288  -0.321  19.773  1.00 41.46      A    C
ATOM    626  C   HIS A  85     -15.022   1.365  17.162  1.00 34.99      A    C
ATOM    627  O   HIS A  85     -14.044   0.620  17.309  1.00 36.07      A    O
ATOM    628  N   GLY A  86     -14.984   2.461  16.401  1.00 33.99      A    N
ATOM    629  CA  GLY A  86     -13.749   2.877  15.755  1.00 30.71      A    C
ATOM    630  C   GLY A  86     -12.924   3.774  16.659  1.00 29.97      A    C
ATOM    631  O   GLY A  86     -13.292   4.113  17.828  1.00 27.54      A    O
ATOM    632  N   ASN A  87     -11.799   4.170  16.084  1.00 29.47      A    N
ATOM    633  CA  ASN A  87     -10.840   5.065  16.714  1.00 31.15      A    C
ATOM    634  CB  ASN A  87      -9.581   5.133  15.848  1.00 31.28      A    C
ATOM    635  CG  ASN A  87      -8.422   5.799  16.539  1.00 33.82      A    C
ATOM    636  OD1 ASN A  87      -8.588   6.671  17.390  1.00 33.62      A    O
ATOM    637  ND2 ASN A  87      -7.220   5.402  16.142  1.00 38.01      A    N
ATOM    638  C   ASN A  87     -11.474   6.454  16.842  1.00 30.44      A    C
ATOM    639  O   ASN A  87     -11.940   7.007  15.841  1.00 35.25      A    O
ATOM    640  N   LEU A  88     -11.528   6.976  18.062  1.00 27.86      A    N
ATOM    641  CA  LEU A  88     -12.034   8.326  18.314  1.00 29.11      A    C
ATOM    642  CB  LEU A  88     -12.207   8.587  19.811  1.00 31.69      A    C
ATOM    643  CG  LEU A  88     -13.246   7.726  20.520  1.00 32.59      A    C
ATOM    644  CD1 LEU A  88     -13.180   7.998  22.013  1.00 35.08      A    C
ATOM    645  CD2 LEU A  88     -14.620   8.068  19.975  1.00 35.18      A    C
ATOM    646  C   LEU A  88     -11.093   9.370  17.708  1.00 26.66      A    C
ATOM    647  O   LEU A  88      -9.893   9.373  17.999  1.00 25.87      A    O
ATOM    648  N   GLY A  89     -11.671  10.216  16.858  1.00 23.84      A    N
ATOM    649  CA  GLY A  89     -10.957  11.235  16.120  1.00 26.15      A    C
ATOM    650  C   GLY A  89     -11.259  12.613  16.684  1.00 24.91      A    C
ATOM    651  O   GLY A  89     -12.427  12.980  16.840  1.00 23.11      A    O
ATOM    652  N   ILE A  90     -10.197  13.362  16.984  1.00 25.49      A    N
ATOM    653  CA  ILE A  90     -10.300  14.753  17.432  1.00 25.51      A    C
ATOM    654  CB  ILE A  90      -9.233  15.117  18.467  1.00 27.19      A    C
ATOM    655  CG1 ILE A  90      -9.363  14.171  19.682  1.00 27.93      A    C
ATOM    656  CD1 ILE A  90      -8.124  14.115  20.524  1.00 30.54      A    C
ATOM    657  CG2 ILE A  90      -9.408  16.569  18.914  1.00 26.03      A    C
ATOM    658  C   ILE A  90     -10.255  15.662  16.204  1.00 25.42      A    C
ATOM    659  O   ILE A  90      -9.240  15.787  15.536  1.00 25.29      A    O
ATOM    660  N   ASN A  91     -11.415  16.239  15.914  1.00 26.40      A    N
ATOM    661  CA  ASN A  91     -11.664  17.053  14.737  1.00 26.44      A    C
ATOM    662  CB  ASN A  91     -13.139  16.895  14.382  1.00 25.50      A    C
ATOM    663  CG  ASN A  91     -13.558  17.627  13.130  1.00 24.39      A    C
ATOM    664  OD1 ASN A  91     -12.751  18.030  12.294  1.00 24.38      A    O
ATOM    665  ND2 ASN A  91     -14.862  17.792  12.997  1.00 22.72      A    N
ATOM    666  C   ASN A  91     -11.289  18.502  15.079  1.00 24.33      A    C
ATOM    667  O   ASN A  91     -12.013  19.192  15.809  1.00 24.75      A    O
ATOM    668  N   ILE A  92     -10.154  18.941  14.531  1.00 22.96      A    N
ATOM    669  CA  ILE A  92      -9.470  20.144  14.995  1.00 23.81      A    C
ATOM    670  CB  ILE A  92      -8.262  19.760  15.890  1.00 26.14      A    C
ATOM    671  CG1 ILE A  92      -7.749  20.951  16.720  1.00 28.76      A    C
ATOM    672  CD1 ILE A  92      -6.734  20.548  17.789  1.00 32.35      A    C
ATOM    673  CG2 ILE A  92      -7.137  19.153  15.065  1.00 26.27      A    C
ATOM    674  C   ILE A  92      -9.034  21.083  13.851  1.00 23.04      A    C
ATOM    675  O   ILE A  92      -8.770  20.640  12.728  1.00 21.28      A    O
ATOM    676  N   LYS A  93      -9.001  22.388  14.161  1.00 22.40      A    N
ATOM    677  CA  LYS A  93      -8.430  23.404  13.270  1.00 22.07      A    C
ATOM    678  CB  LYS A  93      -9.561  24.186  12.552  1.00 22.39      A    C
ATOM    679  CG  LYS A  93      -9.069  25.211  11.528  1.00 23.36      A    C
ATOM    680  CD  LYS A  93     -10.177  26.086  10.933  1.00 22.62      A    C
ATOM    681  CE  LYS A  93      -9.547  27.185  10.117  1.00 24.10      A    C
ATOM    682  NZ  LYS A  93     -10.575  28.183   9.703  1.00 25.82      A    N
ATOM    683  C   LYS A  93      -7.599  24.378  14.110  1.00 21.64      A    C
ATOM    684  O   LYS A  93      -8.015  24.813  15.201  1.00 21.32      A    O
ATOM    685  N   ASN A  94      -6.444  24.736  13.579  1.00 21.76      A    N
ATOM    686  CA  ASN A  94      -5.700  25.877  14.054  1.00 22.93      A    C
ATOM    687  CB  ASN A  94      -4.225  25.765  13.642  1.00 23.46      A    C
ATOM    688  CG  ASN A  94      -3.389  26.929  14.122  1.00 23.90      A    C
ATOM    689  OD1 ASN A  94      -3.896  27.944  14.591  1.00 25.80      A    O
ATOM    690  ND2 ASN A  94      -2.100  26.799  13.986  1.00 25.21      A    N
ATOM    691  C   ASN A  94      -6.353  27.077  13.408  1.00 22.81      A    C
ATOM    692  O   ASN A  94      -6.188  27.309  12.218  1.00 24.53      A    O
ATOM    693  N   ASP A  95      -7.140  27.816  14.160  1.00 22.51      A    N
ATOM    694  CA  ASP A  95      -7.790  28.946  13.555  1.00 24.08      A    C
ATOM    695  CB  ASP A  95      -9.270  29.058  13.967  1.00 24.21      A    C
ATOM    696  CG  ASP A  95     -10.038  29.950  13.008  1.00 25.09      A    C
ATOM    697  OD1 ASP A  95      -9.777  29.889  11.756  1.00 22.24      A    O
ATOM    698  OD2 ASP A  95     -10.831  30.793  13.471  1.00 24.67      A    O
ATOM    699  C   ASP A  95      -7.027  30.283  13.689  1.00 23.67      A    C
ATOM    700  O   ASP A  95      -7.570  31.346  13.410  1.00 24.78      A    O
ATOM    701  N   HIS A  96      -5.742  30.215  14.026  1.00 25.38      A    N
ATOM    702  CA  HIS A  96      -4.853  31.346  13.900  1.00 25.34      A    C
ATOM    703  CB  HIS A  96      -3.428  31.014  14.342  1.00 26.77      A    C
ATOM    704  CG  HIS A  96      -2.594  32.231  14.598  1.00 28.41      A    C
ATOM    705  ND1 HIS A  96      -2.188  33.085  13.593  1.00 30.53      A    N
ATOM    706  CE1 HIS A  96      -1.483  34.073  14.118  1.00 30.97      A    C
ATOM    707  NE2 HIS A  96      -1.404  33.879  15.423  1.00 30.61      A    N
ATOM    708  CD2 HIS A  96      -2.115  32.754  15.752  1.00 28.72      A    C
ATOM    709  C   HIS A  96      -4.826  31.797  12.468  1.00 24.45      A    C
ATOM    710  O   HIS A  96      -4.775  30.951  11.569  1.00 23.87      A    O
ATOM    711  N   GLU A  97      -4.885  33.114  12.259  1.00 24.51      A    N
ATOM    712  CA  GLU A  97      -4.821  33.690  10.896  1.00 29.19      A    C
ATOM    713  CB  GLU A  97      -5.112  35.217  10.899  1.00 27.70           C
ATOM    714  C   GLU A  97      -3.470  33.390  10.204  1.00 29.70      A    C
ATOM    715  O   GLU A  97      -2.424  33.255  10.849  1.00 31.82      A    O
ATOM    716  N   ASP A  98      -3.509  33.244   8.898  1.00 33.93      A    N
ATOM    717  CA  ASP A  98      -2.299  33.042   8.116  1.00 40.71      A    C
ATOM    718  CB  ASP A  98      -2.581  32.059   6.960  1.00 44.33      A    C
ATOM    719  CG  ASP A  98      -1.308  31.614   6.236  1.00 45.49      A    C
ATOM    720  OD1 ASP A  98      -0.194  32.096   6.549  1.00 50.21      A    O
ATOM    721  OD2 ASP A  98      -1.433  30.778   5.343  1.00 49.02      A    O
ATOM    722  C   ASP A  98      -1.758  34.373   7.596  1.00 41.58      A    C
ATOM    723  O   ASP A  98      -2.040  34.764   6.465  1.00 46.47      A    O
ATOM    724  N   ASP A  99      -0.968  35.054   8.416  1.00 42.41      A    N
ATOM    725  CA  ASP A  99      -0.491  36.424   8.074  1.00 47.03      A    C
ATOM    726  CB  ASP A  99      -0.515  37.342   9.321  1.00 49.05           C
ATOM    727  CG  ASP A  99       0.384  36.845  10.463  1.00 53.18           C
ATOM    728  OD1 ASP A  99       1.343  36.063  10.215  1.00 55.95           O
ATOM    729  OD2 ASP A  99       0.106  37.231  11.622  1.00 56.01           O
ATOM    730  C   ASP A  99       0.877  36.508   7.347  1.00 44.72      A    C
ATOM    731  O   ASP A  99       1.349  37.605   7.065  1.00 44.18      A    O
ATOM    732  N   LYS A 100       1.499  35.362   7.056  1.00 45.61      A    N
ATOM    733  CA  LYS A 100       2.768  35.287   6.290  1.00 49.17      A    C
ATOM    734  CB  LYS A 100       2.716  36.141   4.985  1.00 52.37      A    C
ATOM    735  CG  LYS A 100       1.524  35.849   4.082  1.00 51.12      A    C
ATOM    736  CD  LYS A 100       1.655  34.473   3.440  1.00 55.09      A    C
ATOM    737  CE  LYS A 100       0.437  33.584   3.647  1.00 57.08      A    C
ATOM    738  NZ  LYS A 100      -0.696  33.983   2.773  1.00 57.60      A    N
ATOM    739  C   LYS A 100       4.023  35.640   7.102  1.00 46.00      A    C
ATOM    740  O   LYS A 100       5.122  35.663   6.562  1.00 51.08      A    O
ATOM    741  N   MET A 101       3.865  35.882   8.397  1.00 48.07      A    N
ATOM    742  CA  MET A 101       4.989  36.128   9.273  1.00 47.79      A    C
ATOM    743  CB  MET A 101       4.540  36.902  10.512  1.00 51.78           C
ATOM    744  CG  MET A 101       3.763  38.183  10.199  1.00 62.13           C
ATOM    745  SD  MET A 101       4.627  39.348   9.120  1.00 79.30           S
ATOM    746  CE  MET A 101       5.307  40.478  10.355  1.00 87.05           C
ATOM    747  C   MET A 101       5.657  34.797   9.658  1.00 49.09      A    C
ATOM    748  O   MET A 101       5.011  33.717   9.682  1.00 45.52      A    O
ATOM    749  N   GLN A 102       6.955  34.899   9.948  1.00 47.02      A    N
ATOM    750  CA  GLN A 102       7.793  33.780  10.338  1.00 47.45      A    C
ATOM    751  CB  GLN A 102       8.973  33.674   9.390  1.00 51.99      A    C
ATOM    752  CG  GLN A 102       8.578  33.225   7.992  1.00 56.08      A    C
ATOM    753  CD  GLN A 102       9.749  33.243   7.035  1.00 62.87      A    C
ATOM    754  OE1 GLN A 102      10.892  33.013   7.430  1.00 65.48      A    O
ATOM    755  NE2 GLN A 102       9.472  33.525   5.765  1.00 68.90      A    N
ATOM    756  C   GLN A 102       8.298  33.960  11.759  1.00 43.17      A    C
ATOM    757  O   GLN A 102       8.428  35.071  12.230  1.00 44.51      A    O
ATOM    758  N   THR A 103       8.549  32.848  12.437  1.00 39.00      A    N
ATOM    759  CA  THR A 103       9.062  32.849  13.795  1.00 37.28      A    C
ATOM    760  CB  THR A 103       7.954  32.951  14.883  1.00 35.88      A    C
ATOM    761  OG1 THR A 103       8.550  32.898  16.198  1.00 36.86      A    O
ATOM    762  CG2 THR A 103       6.920  31.802  14.769  1.00 34.31      A    C
ATOM    763  C   THR A 103       9.853  31.568  14.014  1.00 38.78      A    C
ATOM    764  O   THR A 103       9.700  30.588  13.271  1.00 40.55      A    O
ATOM    765  N   ILE A 104      10.663  31.605  15.069  1.00 40.45      A    N
ATOM    766  CA  ILE A 104      11.529  30.511  15.502  1.00 44.20      A    C
ATOM    767  CB  ILE A 104      12.863  31.116  16.076  1.00 50.51      A    C
ATOM    768  CG1 ILE A 104      13.955  31.097  14.996  1.00 53.22      A    C
ATOM    769  CD1 ILE A 104      13.839  32.220  13.995  1.00 56.98      A    C
ATOM    770  CG2 ILE A 104      13.400  30.422  17.334  1.00 54.31      A    C
ATOM    771  C   ILE A 104      10.772  29.594  16.485  1.00 43.81      A    C
ATOM    772  O   ILE A 104      11.225  28.488  16.790  1.00 43.73      A    O
ATOM    773  N   PHE A 105       9.608  30.045  16.963  1.00 41.91      A    N
ATOM    774  CA  PHE A 105       8.922  29.404  18.071  1.00 40.85      A    C
ATOM    775  CB  PHE A 105       8.707  30.400  19.216  1.00 41.31      A    C
ATOM    776  CG  PHE A 105       9.980  30.993  19.786  1.00 42.07      A    C
ATOM    777  CD1 PHE A 105      10.764  30.272  20.693  1.00 44.08      A    C
ATOM    778  CE1 PHE A 105      11.911  30.837  21.248  1.00 41.77      A    C
ATOM    779  CZ  PHE A 105      12.293  32.135  20.904  1.00 41.05      A    C
ATOM    780  CE2 PHE A 105      11.536  32.867  19.999  1.00 41.80      A    C
ATOM    781  CD2 PHE A 105      10.376  32.303  19.455  1.00 43.59      A    C
ATOM    782  C   PHE A 105       7.561  28.842  17.630  1.00 40.46      A    C
ATOM    783  O   PHE A 105       6.677  29.581  17.209  1.00 40.83      A    O
ATOM    784  N   LEU A 106       7.423  27.523  17.718  1.00 36.48      A    N
ATOM    785  CA  LEU A 106       6.127  26.863  17.771  1.00 32.36      A    C
ATOM    786  CB  LEU A 106       6.285  25.339  17.651  1.00 32.77      A    C
ATOM    787  CG  LEU A 106       6.725  24.779  16.314  1.00 34.28      A    C
ATOM    788  CD1 LEU A 106       7.171  23.325  16.460  1.00 35.17      A    C
ATOM    789  CD2 LEU A 106       5.594  24.916  15.302  1.00 35.71      A    C
ATOM    790  C   LEU A 106       5.550  27.150  19.122  1.00 28.79      A    C
ATOM    791  O   LEU A 106       6.274  27.442  20.060  1.00 31.20      A    O
ATOM    792  N   ARG A 107       4.249  26.985  19.249  1.00 29.56      A    N
ATOM    793  CA  ARG A 107       3.571  27.133  20.527  1.00 30.30      A    C
ATOM    794  CB  ARG A 107       2.432  28.125  20.373  1.00 33.67      A    C
ATOM    795  CG  ARG A 107       2.817  29.514  19.876  1.00 34.23      A    C
ATOM    796  CD  ARG A 107       3.019  30.418  21.057  1.00 38.34      A    C
ATOM    797  NE  ARG A 107       3.463  31.766  20.704  1.00 41.33      A    N
ATOM    798  CZ  ARG A 107       3.554  32.777  21.580  1.00 43.74      A    C
ATOM    799  NH1 ARG A 107       3.214  32.620  22.867  1.00 41.91      A    N
ATOM    800  NH2 ARG A 107       3.981  33.961  21.162  1.00 47.19      A    N
ATOM    801  C   ARG A 107       3.034  25.761  20.998  1.00 29.33      A    C
ATOM    802  O   ARG A 107       2.588  24.942  20.201  1.00 26.27      A    O
ATOM    803  N   ASN A 108       3.069  25.515  22.305  1.00 29.26      A    N
ATOM    804  CA  ASN A 108       2.408  24.337  22.859  1.00 29.27      A    C
ATOM    805  CB  ASN A 108       3.138  23.780  24.085  1.00 28.36      A    C
ATOM    806  CG  ASN A 108       3.100  24.709  25.300  1.00 31.10      A    C
ATOM    807  OD1 ASN A 108       2.215  25.582  25.464  1.00 28.48      A    O
ATOM    808  ND2 ASN A 108       4.087  24.519  26.180  1.00 31.82      A    N
ATOM    809  C   ASN A 108       0.926  24.637  23.127  1.00 26.94      A    C
ATOM    810  O   ASN A 108       0.450  25.715  22.875  1.00 28.20      A    O
ATOM    811  N   ILE A 109       0.213  23.660  23.627  1.00 27.34      A    N
ATOM    812  CA  ILE A 109      -1.211  23.807  23.914  1.00 30.30      A    C
ATOM    813  CB  ILE A 109      -1.879  22.436  24.004  1.00 29.49      A    C
ATOM    814  CG1 ILE A 109      -1.295  21.585  25.172  1.00 32.28      A    C
ATOM    815  CD1 ILE A 109      -2.110  20.343  25.516  1.00 33.28      A    C
ATOM    816  CG2 ILE A 109      -1.772  21.752  22.650  1.00 28.34      A    C
ATOM    817  C   ILE A 109      -1.548  24.627  25.163  1.00 31.97      A    C
ATOM    818  O   ILE A 109      -2.738  24.772  25.484  1.00 35.92      A    O
ATOM    819  N   ASP A 110      -0.526  25.132  25.874  1.00 32.63      A    N
ATOM    820  CA  ASP A 110      -0.706  26.137  26.938  1.00 34.64      A    C
ATOM    821  CB  ASP A 110       0.169  25.792  28.152  1.00 37.83      A    C
ATOM    822  CG  ASP A 110      -0.192  24.460  28.778  1.00 42.75      A    C
ATOM    823  OD1 ASP A 110      -1.309  24.318  29.313  1.00 46.63      A    O
ATOM    824  OD2 ASP A 110       0.645  23.532  28.743  1.00 51.08      A    O
ATOM    825  C   ASP A 110      -0.350  27.526  26.409  1.00 35.05      A    C
ATOM    826  O   ASP A 110      -0.308  28.491  27.179  1.00 36.16      A    O
ATOM    827  N   ASN A 111      -0.119  27.600  25.087  1.00 34.01      A    N
ATOM    828  CA  ASN A 111       0.299  28.789  24.339  1.00 34.29      A    C
ATOM    829  CB  ASN A 111      -0.782  29.875  24.428  1.00 33.84      A    C
ATOM    830  CG  ASN A 111      -0.667  30.904  23.322  1.00 33.83      A    C
ATOM    831  OD1 ASN A 111      -0.564  32.091  23.582  1.00 31.80      A    O
ATOM    832  ND2 ASN A 111      -0.674  30.448  22.085  1.00 35.75      A    N
ATOM    833  C   ASN A 111       1.716  29.324  24.699  1.00 36.89      A    C
ATOM    834  O   ASN A 111       2.037  30.505  24.460  1.00 35.01      A    O
ATOM    835  N   GLU A 112       2.560  28.435  25.236  1.00 37.02           N
ATOM    836  CA  GLU A 112       3.932  28.768  25.600  1.00 36.02           C
ATOM    837  CB  GLU A 112       4.388  27.977  26.831  1.00 39.44           C
ATOM    838  CG  GLU A 112       3.620  28.302  28.114  1.00 42.18           C
ATOM    839  CD  GLU A 112       3.739  27.220  29.214  1.00 50.47           C
ATOM    840  OE1 GLU A 112       4.424  26.183  29.034  1.00 53.06           O
ATOM    841  OE2 GLU A 112       3.119  27.397  30.290  1.00 55.49           O
ATOM    842  C   GLU A 112       4.842  28.499  24.406  1.00 33.76           C
ATOM    843  O   GLU A 112       4.632  27.571  23.636  1.00 29.48           O
ATOM    844  N   LYS A 113       5.836  29.356  24.239  1.00 34.89           N
ATOM    845  CA  LYS A 113       6.816  29.219  23.173  1.00 37.49           C
ATOM    846  CB  LYS A 113       7.653  30.501  23.072  1.00 38.43           C
ATOM    847  CG  LYS A 113       6.855  31.663  22.487  1.00 40.45           C
ATOM    848  CD  LYS A 113       7.722  32.818  21.975  1.00 46.21           C
ATOM    849  CE  LYS A 113       7.788  34.016  22.918  1.00 44.62           C
ATOM    850  NZ  LYS A 113       8.423  33.640  24.197  1.00 45.69           N
ATOM    851  C   LYS A 113       7.674  27.965  23.418  1.00 35.25           C
ATOM    852  O   LYS A 113       8.001  27.652  24.549  1.00 33.87           O
ATOM    853  N   ILE A 114       7.951  27.204  22.371  1.00 34.27           N
ATOM    854  CA  ILE A 114       8.727  25.980  22.526  1.00 37.22           C
ATOM    855  CB  ILE A 114       8.143  24.760  21.746  1.00 36.61           C
ATOM    856  CG1 ILE A 114       6.765  24.377  22.278  1.00 36.01           C
ATOM    857  CD1 ILE A 114       5.962  23.482  21.343  1.00 36.41           C
ATOM    858  CG2 ILE A 114       9.068  23.544  21.864  1.00 37.87           C
ATOM    859  C   ILE A 114      10.140  26.355  22.085  1.00 37.89           C
ATOM    860  O   ILE A 114      10.368  26.699  20.924  1.00 39.86           O
ATOM    861  N   PHE A 115      11.049  26.354  23.055  1.00 44.69      A    N
ATOM    862  CA  PHE A 115      12.479  26.649  22.853  1.00 50.43      A    C
ATOM    863  CB  PHE A 115      13.122  27.192  24.152  1.00 52.96           C
ATOM    864  CG  PHE A 115      12.737  28.622  24.475  1.00 57.19           C
ATOM    865  CD1 PHE A 115      11.505  28.914  25.065  1.00 58.81           C
ATOM    866  CE1 PHE A 115      11.140  30.227  25.353  1.00 59.69           C
ATOM    867  CZ  PHE A 115      12.012  31.269  25.058  1.00 64.18           C
ATOM    868  CE2 PHE A 115      13.243  30.995  24.472  1.00 64.01           C
ATOM    869  CD2 PHE A 115      13.601  29.677  24.185  1.00 60.00           C
ATOM    870  C   PHE A 115      13.163  25.364  22.406  1.00 51.22      A    C
ATOM    871  O   PHE A 115      13.064  24.323  23.068  1.00 50.10      A    O
ATOM    872  N   GLU A 116      13.812  25.435  21.256  1.00 57.13      A    N
ATOM    873  CA  GLU A 116      14.519  24.307  20.676  1.00 59.11      A    C
ATOM    874  CB  GLU A 116      13.978  24.035  19.283  1.00 58.75           C
ATOM    875  CG  GLU A 116      12.582  23.469  19.300  1.00 62.15           C
ATOM    876  CD  GLU A 116      12.140  23.019  17.923  1.00 67.28           C
ATOM    877  OE1 GLU A 116      11.833  21.810  17.776  1.00 64.08           O
ATOM    878  OE2 GLU A 116      12.117  23.876  16.997  1.00 65.91           O
ATOM    879  C   GLU A 116      16.001  24.635  20.587  1.00 56.42      A    C
ATOM    880  O   GLU A 116      16.370  25.780  20.290  1.00 56.43      A    O
ATOM    881  N   LYS A 117      16.832  23.629  20.841  1.00 56.86      A    N
ATOM    882  CA  LYS A 117      18.277  23.728  20.622  1.00 61.28      A    C
ATOM    883  CB  LYS A 117      19.014  22.506  21.213  1.00 63.54           C
ATOM    884  CG  LYS A 117      18.897  22.346  22.735  1.00 67.04           C
ATOM    885  CD  LYS A 117      19.441  23.532  23.540  1.00 68.23           C
ATOM    886  CE  LYS A 117      20.960  23.681  23.454  1.00 69.53           C
ATOM    887  NZ  LYS A 117      21.374  25.096  23.247  1.00 68.83           N
ATOM    888  C   LYS A 117      18.556  23.861  19.127  1.00 56.44      A    C
ATOM    889  O   LYS A 117      19.334  24.728  18.717  1.00 55.71      A    O
ATOM    890  N   GLU A 118      17.887  23.026  18.328  1.00 57.75           N
ATOM    891  CA  GLU A 118      17.996  23.068  16.867  1.00 57.45           C
ATOM    892  CB  GLU A 118      17.790  21.669  16.258  1.00 59.09           C
ATOM    893  CG  GLU A 118      18.612  21.388  15.002  1.00 63.86           C
ATOM    894  CD  GLU A 118      20.113  21.276  15.290  1.00 70.03           C
ATOM    895  OE1 GLU A 118      20.838  22.272  15.022  1.00 58.04           O
ATOM    896  OE2 GLU A 118      20.562  20.208  15.804  1.00 72.53           O
ATOM    897  C   GLU A 118      16.950  24.055  16.362  1.00 60.61           C
ATOM    898  O   GLU A 118      15.744  23.765  16.399  1.00 55.45      A    O
ATOM    899  N   ARG A 119      17.414  25.231  15.919  1.00 59.04      A    N
ATOM    900  CA  ARG A 119      16.513  26.317  15.538  1.00 60.92      A    C
ATOM    901  CB  ARG A 119      17.185  27.696  15.724  1.00 64.71      A    C
ATOM    902  CG  ARG A 119      17.228  28.158  17.187  1.00 63.26      A    C
ATOM    903  CD  ARG A 119      18.163  29.341  17.406  1.00 61.04      A    C
ATOM    904  C   ARG A 119      15.967  26.098  14.111  1.00 60.38      A    C
ATOM    905  O   ARG A 119      16.709  25.685  13.221  1.00 56.56      A    O
ATOM    906  N   HIS A 120      14.658  26.336  13.934  1.00 54.77      A    N
ATOM    907  CA  HIS A 120      13.960  26.185  12.648  1.00 51.97      A    C
ATOM    908  CB  HIS A 120      13.155  24.869  12.599  1.00 56.86      A    C
ATOM    909  CG  HIS A 120      13.991  23.624  12.551  1.00 65.48      A    C
ATOM    910  ND1 HIS A 120      14.168  22.802  13.646  1.00 71.76      A    N
ATOM    911  CE1 HIS A 120      14.937  21.781  13.310  1.00 71.94      A    C
ATOM    912  NE2 HIS A 120      15.258  21.905  12.034  1.00 69.24      A    N
ATOM    913  CD2 HIS A 120      14.670  23.042  11.533  1.00 67.25      A    C
ATOM    914  C   HIS A 120      12.986  27.346  12.436  1.00 46.75      A    C
ATOM    915  O   HIS A 120      12.502  27.950  13.385  1.00 42.13      A    O
ATOM    916  N   LEU A 121      12.655  27.611  11.183  1.00 47.49      A    N
ATOM    917  CA  LEU A 121      11.626  28.592  10.844  1.00 47.94      A    C
ATOM    918  CB  LEU A 121      12.013  29.384   9.587  1.00 50.23      A    C
ATOM    919  CG  LEU A 121      12.949  30.583   9.847  1.00 56.36      A    C
ATOM    920  CD1 LEU A 121      13.185  31.390   8.561  1.00 57.74      A    C
ATOM    921  CD2 LEU A 121      12.428  31.480  10.980  1.00 55.34      A    C
ATOM    922  C   LEU A 121      10.226  27.966  10.691  1.00 47.05      A    C
ATOM    923  O   LEU A 121      10.029  26.978   9.963  1.00 42.82      A    O
ATOM    924  N   TYR A 122       9.269  28.567  11.404  1.00 43.01      A    N
ATOM    925  CA  TYR A 122       7.874  28.154  11.405  1.00 38.00      A    C
ATOM    926  CB  TYR A 122       7.460  27.715  12.810  1.00 37.56      A    C
ATOM    927  CG  TYR A 122       8.303  26.582  13.334  1.00 41.69      A    C
ATOM    928  CD1 TYR A 122       8.122  25.268  12.860  1.00 41.28      A    C
ATOM    929  CE1 TYR A 122       8.903  24.221  13.328  1.00 42.87      A    C
ATOM    930  CZ  TYR A 122       9.898  24.468  14.280  1.00 44.64      A    C
ATOM    931  OH  TYR A 122      10.680  23.428  14.749  1.00 43.03      A    O
ATOM    932  CE2 TYR A 122      10.098  25.762  14.758  1.00 45.14      A    C
ATOM    933  CD2 TYR A 122       9.305  26.809  14.286  1.00 44.22      A    C
ATOM    934  C   TYR A 122       7.017  29.319  10.968  1.00 34.96      A    C
ATOM    935  O   TYR A 122       7.449  30.475  10.989  1.00 33.76      A    O
ATOM    936  N   LYS A 123       5.803  28.990  10.531  1.00 36.09      A    N
ATOM    937  CA  LYS A 123       4.733  29.970  10.360  1.00 34.06      A    C
ATOM    938  CB  LYS A 123       3.577  29.379   9.596  1.00 36.46      A    C
ATOM    939  CG  LYS A 123       3.982  29.025   8.192  1.00 38.82      A    C
ATOM    940  CD  LYS A 123       2.783  28.832   7.289  1.00 43.30      A    C
ATOM    941  CE  LYS A 123       3.249  28.371   5.911  1.00 44.97      A    C
ATOM    942  NZ  LYS A 123       2.237  28.743   4.887  1.00 48.45      A    N
ATOM    943  C   LYS A 123       4.267  30.450  11.703  1.00 30.99      A    C
ATOM    944  O   LYS A 123       4.138  29.655  12.651  1.00 30.90      A    O
ATOM    945  N   LEU A 124       4.081  31.764  11.806  1.00 31.85      A    N
ATOM    946  CA  LEU A 124       3.670  32.387  13.064  1.00 32.95      A    C
ATOM    947  CB  LEU A 124       3.660  33.910  12.914  1.00 36.38      A    C
ATOM    948  CG  LEU A 124       3.711  34.952  14.061  1.00 40.62      A    C
ATOM    949  CD1 LEU A 124       2.411  35.744  14.234  1.00 40.98      A    C
ATOM    950  CD2 LEU A 124       4.232  34.444  15.401  1.00 39.62      A    C
ATOM    951  C   LEU A 124       2.263  31.844  13.327  1.00 28.90      A    C
ATOM    952  O   LEU A 124       1.442  31.787  12.399  1.00 24.07      A    O
ATOM    953  N   GLY A 125       2.018  31.432  14.566  1.00 26.26      A    N
ATOM    954  CA  GLY A 125       0.738  30.852  14.975  1.00 27.61      A    C
ATOM    955  C   GLY A 125       0.600  29.348  14.827  1.00 27.18      A    C
ATOM    956  O   GLY A 125      -0.526  28.821  14.889  1.00 28.42      A    O
ATOM    957  N   SER A 126       1.731  28.659  14.639  1.00 25.63      A    N
ATOM    958  CA  SER A 126       1.764  27.201  14.526  1.00 25.58      A    C
ATOM    959  CB  SER A 126       2.944  26.736  13.672  1.00 25.68      A    C
ATOM    960  OG  SER A 126       2.841  27.151  12.338  1.00 26.83      A    O
ATOM    961  C   SER A 126       1.853  26.566  15.912  1.00 25.86      A    C
ATOM    962  O   SER A 126       2.485  27.105  16.811  1.00 28.85      A    O
ATOM    963  N   TYR A 127       1.237  25.409  16.070  1.00 25.71      A    N
ATOM    964  CA  TYR A 127       1.182  24.720  17.336  1.00 26.89      A    C
ATOM    965  CB  TYR A 127      -0.272  24.596  17.855  1.00 27.07      A    C
ATOM    966  CG  TYR A 127      -0.840  25.891  18.323  1.00 26.82      A    C
ATOM    967  CD1 TYR A 127      -0.513  26.400  19.555  1.00 28.47      A    C
ATOM    968  CE1 TYR A 127      -0.993  27.625  19.965  1.00 31.00      A    C
ATOM    969  CZ  TYR A 127      -1.823  28.360  19.123  1.00 31.06      A    C
ATOM    970  OH  TYR A 127      -2.324  29.563  19.505  1.00 33.54      A    O
ATOM    971  CE2 TYR A 127      -2.174  27.877  17.899  1.00 29.83      A    C
ATOM    972  CD2 TYR A 127      -1.665  26.654  17.493  1.00 31.00      A    C
ATOM    973  C   TYR A 127       1.746  23.340  17.100  1.00 31.53      A    C
ATOM    974  O   TYR A 127       1.616  22.783  15.974  1.00 31.67      A    O
ATOM    975  N   ARG A 128       2.382  22.793  18.140  1.00 31.33      A    N
ATOM    976  CA  ARG A 128       2.666  21.384  18.175  1.00 32.24      A    C
ATOM    977  CB  ARG A 128       4.140  21.101  18.436  1.00 36.81      A    C
ATOM    978  CG  ARG A 128       4.502  19.636  18.169  1.00 40.17      A    C
ATOM    979  CD  ARG A 128       5.988  19.431  18.035  1.00 40.88      A    C
ATOM    980  NE  ARG A 128       6.647  19.639  19.313  1.00 44.11      A    N
ATOM    981  CZ  ARG A 128       7.950  19.911  19.480  1.00 48.06      A    C
ATOM    982  NH1 ARG A 128       8.791  20.048  18.441  1.00 47.96      A    N
ATOM    983  NH2 ARG A 128       8.413  20.073  20.721  1.00 48.71      A    N
ATOM    984  C   ARG A 128       1.833  20.720  19.238  1.00 29.44      A    C
ATOM    985  O   ARG A 128       1.801  21.163  20.381  1.00 29.43      A    O
ATOM    986  N   ILE A 129       1.184  19.638  18.858  1.00 27.53      A    N
ATOM    987  CA  ILE A 129       0.543  18.747  19.811  1.00 30.19      A    C
ATOM    988  CB  ILE A 129      -0.887  18.372  19.391  1.00 30.18      A    C
ATOM    989  CG1 ILE A 129      -1.770  19.629  19.348  1.00 30.62      A    C
ATOM    990  CD1 ILE A 129      -3.050  19.453  18.564  1.00 30.87      A    C
ATOM    991  CG2 ILE A 129      -1.483  17.351  20.347  1.00 30.44      A    C
ATOM    992  C   ILE A 129       1.418  17.495  19.960  1.00 33.29      A    C
ATOM    993  O   ILE A 129       1.762  16.837  18.973  1.00 29.28      A    O
ATOM    994  N   GLU A 130       1.779  17.212  21.209  1.00 36.16      A    N
ATOM    995  CA  GLU A 130       2.624  16.083  21.564  1.00 42.56      A    C
ATOM    996  CB  GLU A 130       3.474  16.399  22.800  1.00 49.23           C
ATOM    997  CG  GLU A 130       4.949  16.672  22.601  1.00 58.28           C
ATOM    998  CD  GLU A 130       5.725  16.363  23.887  1.00 66.91           C
ATOM    999  OE1 GLU A 130       5.170  16.592  24.991  1.00 77.40           O
ATOM   1000  OE2 GLU A 130       6.870  15.862  23.813  1.00 67.59           O
ATOM   1001  C   GLU A 130       1.775  14.858  21.890  1.00 37.58      A    C
ATOM   1002  O   GLU A 130       0.740  14.943  22.561  1.00 34.28      A    O
ATOM   1003  N   LYS A 131       2.274  13.711  21.467  1.00 36.35      A    N
ATOM   1004  CA  LYS A 131       1.707  12.459  21.850  1.00 36.70      A    C
ATOM   1005  CB  LYS A 131       2.540  11.305  21.299  1.00 41.72      A    C
ATOM   1006  CG  LYS A 131       1.947   9.947  21.661  1.00 50.41      A    C
ATOM   1007  CD  LYS A 131       2.679   9.227  22.789  1.00 52.88      A    C
ATOM   1008  CE  LYS A 131       3.617   8.165  22.222  1.00 58.56      A    C
ATOM   1009  NZ  LYS A 131       4.421   8.592  21.024  1.00 58.84      A    N
ATOM   1010  C   LYS A 131       1.616  12.369  23.373  1.00 35.32      A    C
ATOM   1011  O   LYS A 131       2.572  12.697  24.077  1.00 32.10      A    O
ATOM   1012  N   GLY A 132       0.454  11.919  23.862  1.00 33.49      A    N
ATOM   1013  CA  GLY A 132       0.207  11.804  25.272  1.00 32.55      A    C
ATOM   1014  C   GLY A 132      -0.337  13.069  25.905  1.00 35.41      A    C
ATOM   1015  O   GLY A 132      -0.663  13.063  27.114  1.00 38.86      A    O
ATOM   1016  N   GLU A 133      -0.470  14.157  25.143  1.00 33.47      A    N
ATOM   1017  CA  GLU A 133      -1.087  15.345  25.721  1.00 33.36      A    C
ATOM   1018  CB  GLU A 133      -0.619  16.610  25.047  1.00 35.96      A    C
ATOM   1019  CG  GLU A 133       0.864  16.883  25.254  1.00 38.96      A    C
ATOM   1020  CD  GLU A 133       1.207  18.270  24.779  1.00 40.45      A    C
ATOM   1021  OE1 GLU A 133       1.608  19.090  25.635  1.00 41.85      A    O
ATOM   1022  OE2 GLU A 133       1.010  18.544  23.560  1.00 36.34      A    O
ATOM   1023  C   GLU A 133      -2.624  15.290  25.701  1.00 34.17      A    C
ATOM   1024  O   GLU A 133      -3.274  14.720  24.822  1.00 29.48      A    O
ATOM   1025  N   ARG A 134      -3.150  15.987  26.682  1.00 33.88      A    N
ATOM   1026  CA  ARG A 134      -4.523  16.008  27.072  1.00 37.39      A    C
ATOM   1027  CB  ARG A 134      -4.465  16.268  28.570  1.00 38.23           C
ATOM   1028  CG  ARG A 134      -5.728  16.321  29.378  1.00 44.11           C
ATOM   1029  CD  ARG A 134      -5.339  17.076  30.645  1.00 48.68           C
ATOM   1030  NE  ARG A 134      -6.237  16.882  31.770  1.00 58.94           N
ATOM   1031  CZ  ARG A 134      -6.104  17.481  32.963  1.00 57.50           C
ATOM   1032  NH1 ARG A 134      -5.117  18.355  33.205  1.00 56.05           N
ATOM   1033  NH2 ARG A 134      -6.989  17.213  33.917  1.00 52.21           N
ATOM   1034  C   ARG A 134      -5.165  17.168  26.302  1.00 38.04      A    C
ATOM   1035  O   ARG A 134      -4.933  18.337  26.629  1.00 40.19      A    O
ATOM   1036  N   ILE A 135      -5.923  16.868  25.251  1.00 33.99      A    N
ATOM   1037  CA  ILE A 135      -6.440  17.952  24.397  1.00 33.83      A    C
ATOM   1038  CB  ILE A 135      -5.816  17.912  22.981  1.00 39.10      A    C
ATOM   1039  CG1 ILE A 135      -5.943  16.535  22.356  1.00 36.31      A    C
ATOM   1040  CD1 ILE A 135      -5.686  16.584  20.874  1.00 39.46      A    C
ATOM   1041  CG2 ILE A 135      -4.355  18.357  23.029  1.00 41.74      A    C
ATOM   1042  C   ILE A 135      -7.952  18.034  24.244  1.00 31.65      A    C
ATOM   1043  O   ILE A 135      -8.460  18.999  23.669  1.00 30.02      A    O
ATOM   1044  N   ALA A 136      -8.643  17.015  24.737  1.00 29.62      A    N
ATOM   1045  CA  ALA A 136     -10.067  16.916  24.648  1.00 29.58      A    C
ATOM   1046  CB  ALA A 136     -10.459  16.226  23.363  1.00 28.91      A    C
ATOM   1047  C   ALA A 136     -10.593  16.178  25.889  1.00 27.86      A    C
ATOM   1048  O   ALA A 136      -9.830  15.800  26.812  1.00 27.74      A    O
ATOM   1049  N   GLN A 137     -11.900  16.064  25.935  1.00 25.53      A    N
ATOM   1050  CA  GLN A 137     -12.586  15.256  26.933  1.00 27.61      A    C
ATOM   1051  CB  GLN A 137     -12.933  16.099  28.173  1.00 28.04      A    C
ATOM   1052  CG  GLN A 137     -13.783  17.325  27.883  1.00 28.05      A    C
ATOM   1053  CD  GLN A 137     -14.208  18.087  29.140  1.00 31.93      A    C
ATOM   1054  OE1 GLN A 137     -14.646  17.488  30.110  1.00 30.65      A    O
ATOM   1055  NE2 GLN A 137     -14.119  19.442  29.098  1.00 31.71      A    N
ATOM   1056  C   GLN A 137     -13.836  14.628  26.339  1.00 27.16      A    C
ATOM   1057  O   GLN A 137     -14.400  15.134  25.362  1.00 29.28      A    O
ATOM   1058  N   LEU A 138     -14.309  13.562  26.978  1.00 29.37      A    N
ATOM   1059  CA  LEU A 138     -15.515  12.887  26.553  1.00 27.78      A    C
ATOM   1060  CB  LEU A 138     -15.254  11.429  26.214  1.00 29.01      A    C
ATOM   1061  CG  LEU A 138     -16.418  10.601  25.634  1.00 29.03      A    C
ATOM   1062  CD1 LEU A 138     -16.782  11.000  24.208  1.00 28.11      A    C
ATOM   1063  CD2 LEU A 138     -16.027   9.126  25.691  1.00 30.45      A    C
ATOM   1064  C   LEU A 138     -16.521  12.977  27.640  1.00 28.19      A    C
ATOM   1065  O   LEU A 138     -16.278  12.497  28.732  1.00 29.14      A    O
ATOM   1066  N   VAL A 139     -17.676  13.556  27.316  1.00 28.05      A    N
ATOM   1067  CA  VAL A 139     -18.813  13.650  28.221  1.00 27.60      A    C
ATOM   1068  CB  VAL A 139     -19.254  15.110  28.399  1.00 29.78      A    C
ATOM   1069  CG1 VAL A 139     -20.485  15.197  29.289  1.00 31.90      A    C
ATOM   1070  CG2 VAL A 139     -18.119  15.950  28.965  1.00 31.59      A    C
ATOM   1071  C   VAL A 139     -19.975  12.863  27.603  1.00 28.21      A    C
ATOM   1072  O   VAL A 139     -20.348  13.103  26.435  1.00 25.78      A    O
ATOM   1073  N   ILE A 140     -20.557  11.956  28.394  1.00 30.79      A    N
ATOM   1074  CA  ILE A 140     -21.639  11.097  27.915  1.00 32.21      A    C
ATOM   1075  CB  ILE A 140     -21.394   9.611  28.231  1.00 32.18      A    C
ATOM   1076  CG1 ILE A 140     -20.050   9.164  27.638  1.00 33.34      A    C
ATOM   1077  CD1 ILE A 140     -19.543   7.861  28.208  1.00 34.59      A    C
ATOM   1078  CG2 ILE A 140     -22.512   8.753  27.648  1.00 31.99      A    C
ATOM   1079  C   ILE A 140     -22.959  11.560  28.496  1.00 30.80      A    C
ATOM   1080  O   ILE A 140     -23.077  11.793  29.692  1.00 30.29      A    O
ATOM   1081  N   VAL A 141     -23.960  11.627  27.633  1.00 31.59      A    N
ATOM   1082  CA  VAL A 141     -25.241  12.218  27.960  1.00 33.79      A    C
ATOM   1083  CB  VAL A 141     -25.283  13.648  27.341  1.00 35.07      A    C
ATOM   1084  CG1 VAL A 141     -26.677  14.145  27.074  1.00 39.11      A    C
ATOM   1085  CG2 VAL A 141     -24.556  14.625  28.261  1.00 35.75      A    C
ATOM   1086  C   VAL A 141     -26.346  11.293  27.437  1.00 34.66      A    C
ATOM   1087  O   VAL A 141     -26.250  10.811  26.305  1.00 37.26      A    O
ATOM   1088  N   PRO A 142     -27.399  11.038  28.252  1.00 35.55      A    N
ATOM   1089  CA  PRO A 142     -28.566  10.325  27.699  1.00 34.77      A    C
ATOM   1090  CB  PRO A 142     -29.518  10.183  28.911  1.00 36.27      A    C
ATOM   1091  CG  PRO A 142     -29.040  11.211  29.909  1.00 37.83      A    C
ATOM   1092  CD  PRO A 142     -27.562  11.306  29.702  1.00 36.24      A    C
ATOM   1093  C   PRO A 142     -29.257  11.124  26.598  1.00 34.00      A    C
ATOM   1094  O   PRO A 142     -29.179  12.355  26.601  1.00 29.84      A    O
ATOM   1095  N   ILE A 143     -29.922  10.409  25.690  1.00 32.65      A    N
ATOM   1096  CA  ILE A 143     -30.592  10.995  24.533  1.00 33.57      A    C
ATOM   1097  CB  ILE A 143     -29.864  10.699  23.181  1.00 33.42      A    C
ATOM   1098  CG1 ILE A 143     -29.536   9.219  23.037  1.00 36.65      A    C
ATOM   1099  CD1 ILE A 143     -29.181   8.789  21.642  1.00 37.17      A    C
ATOM   1100  CG2 ILE A 143     -28.578  11.483  23.063  1.00 33.87      A    C
ATOM   1101  C   ILE A 143     -32.018  10.439  24.455  1.00 34.91      A    C
ATOM   1102  O   ILE A 143     -32.307   9.368  24.972  1.00 34.26      A    O
ATOM   1103  N   TRP A 144     -32.895  11.200  23.813  1.00 36.38      A    N
ATOM   1104  CA  TRP A 144     -34.257  10.777  23.475  1.00 37.37      A    C
ATOM   1105  CB  TRP A 144     -35.246  11.873  23.888  1.00 40.25      A    C
ATOM   1106  CG  TRP A 144     -36.678  11.495  23.779  1.00 44.42      A    C
ATOM   1107  CD1 TRP A 144     -37.271  10.328  24.227  1.00 46.38      A    C
ATOM   1108  NE1 TRP A 144     -38.624  10.351  23.954  1.00 46.64      A    N
ATOM   1109  CE2 TRP A 144     -38.934  11.542  23.349  1.00 47.34      A    C
ATOM   1110  CD2 TRP A 144     -37.730  12.289  23.223  1.00 45.79      A    C
ATOM   1111  CE3 TRP A 144     -37.774  13.548  22.610  1.00 45.88      A    C
ATOM   1112  CZ3 TRP A 144     -38.994  14.026  22.144  1.00 49.12      A    C
ATOM   1113  CH2 TRP A 144     -40.181  13.258  22.291  1.00 51.65      A    C
ATOM   1114  CZ2 TRP A 144     -40.163  12.016  22.878  1.00 48.58      A    C
ATOM   1115  C   TRP A 144     -34.310  10.562  21.964  1.00 36.34      A    C
ATOM   1116  O   TRP A 144     -34.048  11.493  21.179  1.00 32.11      A    O
ATOM   1117  N   THR A 145     -34.634   9.335  21.558  1.00 35.54      A    N
ATOM   1118  CA  THR A 145     -34.744   8.980  20.149  1.00 37.02      A    C
ATOM   1119  CB  THR A 145     -33.671   7.956  19.801  1.00 38.17      A    C
ATOM   1120  OG1 THR A 145     -33.738   6.905  20.758  1.00 36.74      A    O
ATOM   1121  CG2 THR A 145     -32.246   8.596  19.814  1.00 39.04      A    C
ATOM   1122  C   THR A 145     -36.138   8.389  19.804  1.00 38.40      A    C
ATOM   1123  O   THR A 145     -36.268   7.197  19.539  1.00 41.09      A    O
ATOM   1124  N   PRO A 146     -37.180   9.230  19.785  1.00 40.25      A    N
ATOM   1125  CA  PRO A 146     -38.525   8.759  19.445  1.00 41.59      A    C
ATOM   1126  CB  PRO A 146     -39.404   9.908  19.920  1.00 41.17      A    C
ATOM   1127  CG  PRO A 146     -38.555  11.107  19.681  1.00 42.18      A    C
ATOM   1128  CD  PRO A 146     -37.170  10.682  20.053  1.00 40.55      A    C
ATOM   1129  C   PRO A 146     -38.747   8.510  17.943  1.00 43.51      A    C
ATOM   1130  O   PRO A 146     -37.929   8.904  17.103  1.00 42.43      A    O
ATOM   1131  N   GLU A 147     -39.850   7.832  17.629  1.00 46.06      A    N
ATOM   1132  CA  GLU A 147     -40.385   7.795  16.278  1.00 46.00      A    C
ATOM   1133  CB  GLU A 147     -41.564   6.811  16.166  1.00 48.72           C
ATOM   1134  C   GLU A 147     -40.854   9.191  15.926  1.00 43.87      A    C
ATOM   1135  O   GLU A 147     -41.312   9.942  16.794  1.00 45.20      A    O
ATOM   1136  N   LEU A 148     -40.715   9.531  14.646  1.00 46.03      A    N
ATOM   1137  CA  LEU A 148     -41.186  10.787  14.098  1.00 47.15      A    C
ATOM   1138  CB  LEU A 148     -40.234  11.267  13.001  1.00 46.81      A    C
ATOM   1139  CG  LEU A 148     -38.754  11.399  13.380  1.00 46.82      A    C
ATOM   1140  CD1 LEU A 148     -38.040  12.274  12.354  1.00 45.87      A    C
ATOM   1141  CD2 LEU A 148     -38.565  11.950  14.790  1.00 45.75      A    C
ATOM   1142  C   LEU A 148     -42.584  10.598  13.512  1.00 50.47      A    C
ATOM   1143  O   LEU A 148     -42.833   9.621  12.789  1.00 52.14      A    O
ATOM   1144  N   LYS A 149     -43.474  11.541  13.812  1.00 48.80      A    N
ATOM   1145  CA  LYS A 149     -44.838  11.517  13.311  1.00 49.70      A    C
ATOM   1146  CB  LYS A 149     -45.823  11.311  14.484  1.00 54.67      A    C
ATOM   1147  CG  LYS A 149     -47.053  10.451  14.165  1.00 59.03      A    C
ATOM   1148  CD  LYS A 149     -48.297  11.265  13.807  1.00 62.58      A    C
ATOM   1149  CE  LYS A 149     -49.227  11.485  14.994  1.00 65.40      A    C
ATOM   1150  NZ  LYS A 149     -48.618  12.286  16.093  1.00 67.38      A    N
ATOM   1151  C   LYS A 149     -45.082  12.832  12.556  1.00 42.90      A    C
ATOM   1152  O   LYS A 149     -45.163  13.917  13.142  1.00 37.56      A    O
ATOM   1153  N   GLN A 150     -45.163  12.735  11.237  1.00 40.92      A    N
ATOM   1154  CA  GLN A 150     -45.486  13.901  10.431  1.00 41.98      A    C
ATOM   1155  CB  GLN A 150     -45.356  13.597   8.953  1.00 38.62      A    C
ATOM   1156  CG  GLN A 150     -45.310  14.880   8.144  1.00 38.95      A    C
ATOM   1157  CD  GLN A 150     -45.157  14.673   6.657  1.00 39.40      A    C
ATOM   1158  OE1 GLN A 150     -45.507  15.562   5.882  1.00 43.34      A    O
ATOM   1159  NE2 GLN A 150     -44.651  13.510   6.241  1.00 41.69      A    N
ATOM   1160  C   GLN A 150     -46.912  14.407  10.744  1.00 45.43      A    C
ATOM   1161  O   GLN A 150     -47.839  13.601  10.897  1.00 46.92      A    O
ATOM   1162  N   VAL A 151     -47.049  15.732  10.872  1.00 42.12      A    N
ATOM   1163  CA  VAL A 151     -48.319  16.405  11.183  1.00 40.39      A    C
ATOM   1164  CB  VAL A 151     -48.427  16.812  12.692  1.00 41.18      A    C
ATOM   1165  CG1 VAL A 151     -48.316  15.597  13.599  1.00 41.42      A    C
ATOM   1166  CG2 VAL A 151     -47.402  17.878  13.102  1.00 38.40      A    C
ATOM   1167  C   VAL A 151     -48.446  17.654  10.296  1.00 41.13      A    C
ATOM   1168  O   VAL A 151     -47.456  18.142   9.768  1.00 44.83      A    O
ATOM   1169  N   GLU A 152     -49.663  18.160  10.140  1.00 42.28      A    N
ATOM   1170  CA  GLU A 152     -49.911  19.458   9.485  1.00 43.05      A    C
ATOM   1171  CB  GLU A 152     -51.210  19.406   8.684  1.00 43.36      A    C
ATOM   1172  CG  GLU A 152     -51.158  18.340   7.599  1.00 44.66      A    C
ATOM   1173  CD  GLU A 152     -52.277  18.460   6.582  1.00 50.01      A    C
ATOM   1174  OE1 GLU A 152     -53.411  18.003   6.873  1.00 47.95      A    O
ATOM   1175  OE2 GLU A 152     -52.014  19.002   5.476  1.00 56.05      A    O
ATOM   1176  C   GLU A 152     -49.951  20.599  10.487  1.00 42.55      A    C
ATOM   1177  O   GLU A 152     -49.809  21.756  10.118  1.00 44.81      A    O
ATOM   1178  N   GLU A 153     -50.135  20.274  11.758  1.00 42.85      A    N
ATOM   1179  CA  GLU A 153     -50.225  21.289  12.792  1.00 45.33      A    C
ATOM   1180  CB  GLU A 153     -51.626  21.934  12.789  1.00 49.60      A    C
ATOM   1181  CG  GLU A 153     -51.689  23.452  12.939  1.00 55.02      A    C
ATOM   1182  CD  GLU A 153     -51.141  24.216  11.739  1.00 60.38      A    C
ATOM   1183  OE1 GLU A 153     -51.939  24.795  10.963  1.00 60.22      A    O
ATOM   1184  OE2 GLU A 153     -49.900  24.258  11.572  1.00 67.82      A    O
ATOM   1185  C   GLU A 153     -49.946  20.561  14.093  1.00 43.59      A    C
ATOM   1186  O   GLU A 153     -50.295  19.399  14.235  1.00 35.43      A    O
ATOM   1187  N   PHE A 154     -49.294  21.243  15.030  1.00 44.14      A    N
ATOM   1188  CA  PHE A 154     -48.926  20.628  16.294  1.00 43.73      A    C
ATOM   1189  CB  PHE A 154     -47.763  21.384  16.917  1.00 42.39      A    C
ATOM   1190  CG  PHE A 154     -46.499  21.350  16.089  1.00 40.39      A    C
ATOM   1191  CD1 PHE A 154     -45.807  20.154  15.901  1.00 39.26      A    C
ATOM   1192  CE1 PHE A 154     -44.622  20.109  15.153  1.00 37.80      A    C
ATOM   1193  CZ  PHE A 154     -44.135  21.270  14.576  1.00 37.07      A    C
ATOM   1194  CE2 PHE A 154     -44.811  22.474  14.750  1.00 37.92      A    C
ATOM   1195  CD2 PHE A 154     -45.992  22.516  15.492  1.00 38.22      A    C
ATOM   1196  C   PHE A 154     -50.126  20.564  17.250  1.00 45.97      A    C
ATOM   1197  O   PHE A 154     -51.047  21.361  17.145  1.00 41.92      A    O
ATOM   1198  N   GLU A 155     -50.065  19.629  18.193  1.00 54.00      A    N
ATOM   1199  CA  GLU A 155     -51.168  19.303  19.109  1.00 59.74      A    C
ATOM   1200  CB  GLU A 155     -50.995  17.871  19.668  1.00 58.15      A    C
ATOM   1201  C   GLU A 155     -51.292  20.287  20.284  1.00 66.72      A    C
ATOM   1202  O   GLU A 155     -52.183  20.124  21.119  1.00 74.64      A    O
ATOM   1203  N   SER A 156     -50.398  21.275  20.377  1.00 65.50      A    N
ATOM   1204  CA  SER A 156     -50.488  22.308  21.402  1.00 61.53      A    C
ATOM   1205  CB  SER A 156     -49.724  21.882  22.663  1.00 61.05      A    C
ATOM   1206  C   SER A 156     -49.916  23.606  20.848  1.00 65.78      A    C
ATOM   1207  O   SER A 156     -49.071  23.577  19.944  1.00 69.29      A    O
ATOM   1208  N   VAL A 157     -50.395  24.733  21.384  1.00 62.71      A    N
ATOM   1209  CA  VAL A 157     -49.888  26.069  21.068  1.00 59.47      A    C
ATOM   1210  CB  VAL A 157     -51.042  27.100  20.940  1.00 64.14      A    C
ATOM   1211  CG1 VAL A 157     -50.524  28.443  20.416  1.00 63.25      A    C
ATOM   1212  CG2 VAL A 157     -52.157  26.569  20.034  1.00 64.71      A    C
ATOM   1213  C   VAL A 157     -48.932  26.502  22.198  1.00 59.75      A    C
ATOM   1214  O   VAL A 157     -49.337  26.534  23.355  1.00 57.09      A    O
ATOM   1215  N   SER A 158     -47.676  26.829  21.856  1.00 56.40      A    N
ATOM   1216  CA  SER A 158     -46.618  27.192  22.840  1.00 50.55      A    C
ATOM   1217  CB  SER A 158     -45.252  26.660  22.385  1.00 48.01      A    C
ATOM   1218  OG  SER A 158     -44.838  27.272  21.148  1.00 51.44      A    O
ATOM   1219  C   SER A 158     -46.515  28.712  23.045  1.00 45.59      A    C
ATOM   1220  O   SER A 158     -46.935  29.491  22.205  1.00 44.88      A    O
ATOM   1221  N   GLU A 159     -45.959  29.113  24.179  1.00 46.42      A    N
ATOM   1222  CA  GLU A 159     -45.695  30.522  24.465  1.00 52.02      A    C
ATOM   1223  CB  GLU A 159     -45.196  30.671  25.916  1.00 58.73      A    C
ATOM   1224  CG  GLU A 159     -45.092  32.102  26.449  1.00 68.45      A    C
ATOM   1225  CD  GLU A 159     -46.434  32.773  26.699  1.00 77.42      A    C
ATOM   1226  OE1 GLU A 159     -47.340  32.126  27.277  1.00 81.89      A    O
ATOM   1227  OE2 GLU A 159     -46.575  33.964  26.328  1.00 80.76      A    O
ATOM   1228  C   GLU A 159     -44.676  31.085  23.441  1.00 49.52      A    C
ATOM   1229  O   GLU A 159     -44.930  32.115  22.821  1.00 45.66      A    O
ATOM   1230  N   ARG A 160     -43.557  30.379  23.252  1.00 44.93      A    N
ATOM   1231  CA  ARG A 160     -42.527  30.737  22.254  1.00 42.61      A    C
ATOM   1232  CB  ARG A 160     -41.358  29.715  22.320  1.00 39.91      A    C
ATOM   1233  CG  ARG A 160     -40.283  29.890  21.246  1.00 39.98      A    C
ATOM   1234  CD  ARG A 160     -38.983  29.177  21.612  1.00 39.29      A    C
ATOM   1235  NE  ARG A 160     -38.169  29.909  22.587  1.00 38.99      A    N
ATOM   1236  CZ  ARG A 160     -37.393  30.971  22.323  1.00 37.43      A    C
ATOM   1237  NH1 ARG A 160     -37.302  31.478  21.103  1.00 37.30      A    N
ATOM   1238  NH2 ARG A 160     -36.693  31.545  23.304  1.00 34.30      A    N
ATOM   1239  C   ARG A 160     -43.044  30.859  20.805  1.00 39.75      A    C
ATOM   1240  O   ARG A 160     -42.658  31.790  20.079  1.00 35.34      A    O
ATOM   1241  N   GLY A 161     -43.887  29.908  20.385  1.00 40.52      A    N
ATOM   1242  CA  GLY A 161     -44.386  29.868  19.007  1.00 40.06      A    C
ATOM   1243  C   GLY A 161     -43.275  29.760  17.973  1.00 40.04      A    C
ATOM   1244  O   GLY A 161     -42.357  28.966  18.131  1.00 37.90      A    O
ATOM   1245  N   GLU A 162     -43.350  30.584  16.928  1.00 43.05      A    N
ATOM   1246  CA  GLU A 162     -42.327  30.625  15.862  1.00 43.66      A    C
ATOM   1247  CB  GLU A 162     -42.971  30.984  14.529  1.00 48.05      A    C
ATOM   1248  CG  GLU A 162     -43.994  29.988  14.014  1.00 55.79      A    C
ATOM   1249  CD  GLU A 162     -44.499  30.338  12.617  1.00 61.10      A    C
ATOM   1250  OE1 GLU A 162     -44.373  31.519  12.192  1.00 65.05      A    O
ATOM   1251  OE2 GLU A 162     -45.026  29.426  11.942  1.00 64.68      A    O
ATOM   1252  C   GLU A 162     -41.139  31.578  16.105  1.00 40.48      A    C
ATOM   1253  O   GLU A 162     -40.311  31.717  15.228  1.00 41.28      A    O
ATOM   1254  N   LYS A 163     -41.049  32.199  17.281  1.00 40.54      A    N
ATOM   1255  CA  LYS A 163     -39.979  33.148  17.612  1.00 38.10      A    C
ATOM   1256  CB  LYS A 163     -40.386  33.956  18.851  1.00 39.27      A    C
ATOM   1257  C   LYS A 163     -38.589  32.475  17.820  1.00 36.46      A    C
ATOM   1258  O   LYS A 163     -38.451  31.458  18.502  1.00 29.75      A    O
ATOM   1259  N   GLY A 164     -37.572  33.041  17.178  1.00 35.95      A    N
ATOM   1260  CA  GLY A 164     -36.207  32.526  17.234  1.00 35.02      A    C
ATOM   1261  C   GLY A 164     -35.257  33.586  16.723  1.00 38.30      A    C
ATOM   1262  O   GLY A 164     -35.706  34.598  16.139  1.00 35.03      A    O
ATOM   1263  N   PHE A 165     -33.949  33.365  16.945  1.00 36.43      A    N
ATOM   1264  CA  PHE A 165     -32.898  34.315  16.564  1.00 36.07      A    C
ATOM   1265  CB  PHE A 165     -32.626  34.244  15.058  1.00 34.93      A    C
ATOM   1266  CG  PHE A 165     -32.137  32.901  14.591  1.00 36.09      A    C
ATOM   1267  CD1 PHE A 165     -30.771  32.588  14.632  1.00 33.94      A    C
ATOM   1268  CE1 PHE A 165     -30.309  31.352  14.192  1.00 35.03      A    C
ATOM   1269  CZ  PHE A 165     -31.208  30.416  13.710  1.00 35.73      A    C
ATOM   1270  CE2 PHE A 165     -32.578  30.701  13.691  1.00 34.55      A    C
ATOM   1271  CD2 PHE A 165     -33.037  31.936  14.117  1.00 34.56      A    C
ATOM   1272  C   PHE A 165     -33.214  35.747  16.986  1.00 37.96      A    C
ATOM   1273  O   PHE A 165     -32.994  36.697  16.219  1.00 38.42      A    O
ATOM   1274  N   GLY A 166     -33.733  35.893  18.210  1.00 41.61      A    N
ATOM   1275  CA  GLY A 166     -34.146  37.202  18.725  1.00 41.50      A    C
ATOM   1276  C   GLY A 166     -32.943  38.053  19.099  1.00 45.25      A    C
ATOM   1277  O   GLY A 166     -31.808  37.556  19.208  1.00 41.99      A    O
ATOM   1278  N   SER A 167     -33.198  39.341  19.300  1.00 49.92      A    N
ATOM   1279  CA  SER A 167     -32.169  40.286  19.743  1.00 53.70      A    C
ATOM   1280  CB  SER A 167     -32.598  41.724  19.403  1.00 53.92      A    C
ATOM   1281  OG  SER A 167     -33.712  42.129  20.172  1.00 55.85      A    O
ATOM   1282  C   SER A 167     -31.855  40.106  21.248  1.00 53.50      A    C
ATOM   1283  O   SER A 167     -32.443  39.263  21.919  1.00 53.90      A    O
ATOM   1284  N   SER A 168     -30.908  40.892  21.749  1.00 63.10           N
ATOM   1285  CA  SER A 168     -30.413  40.813  23.144  1.00 65.25           C
ATOM   1286  CB  SER A 168     -29.030  41.484  23.209  1.00 69.24           C
ATOM   1287  OG  SER A 168     -28.984  42.640  22.372  1.00 65.21           O
ATOM   1288  C   SER A 168     -31.342  41.425  24.221  1.00 63.11           C
ATOM   1289  O   SER A 168     -31.883  42.533  24.075  1.00 57.56           O
TER    1290      SER A 168
HETATM 1291  O3P UMP X 666     -20.892  11.421  10.491  1.00 32.19      X    O
HETATM 1292  P   UMP X 666     -20.939   9.899  10.519  1.00 31.07      X    P
HETATM 1293  O1P UMP X 666     -20.477   9.220   9.239  1.00 31.89      X    O
HETATM 1294  O2P UMP X 666     -22.215   9.399  11.084  1.00 30.46      X    O
HETATM 1295  O5* UMP X 666     -19.815   9.466  11.600  1.00 29.48      X    O
HETATM 1296  C5* UMP X 666     -20.149   9.550  12.996  1.00 27.47      X    C
HETATM 1297  C4* UMP X 666     -19.080   8.808  13.768  1.00 27.86      X    C
HETATM 1298  O4* UMP X 666     -17.769   9.358  13.536  1.00 27.27      X    O
HETATM 1299  C1* UMP X 666     -17.024   9.321  14.762  1.00 28.71      X    C
HETATM 1300  N1  UMP X 666     -16.602  10.683  15.139  1.00 28.27      X    N
HETATM 1301  C2  UMP X 666     -15.377  10.892  15.792  1.00 28.72      X    C
HETATM 1302  O2  UMP X 666     -14.633   9.921  16.041  1.00 31.72      X    O
HETATM 1303  C6  UMP X 666     -17.382  11.757  14.891  1.00 28.81      X    C
HETATM 1304  C5  UMP X 666     -16.954  13.046  15.237  1.00 28.31      X    C
HETATM 1305  C4  UMP X 666     -15.744  13.218  15.891  1.00 28.61      X    C
HETATM 1306  O4  UMP X 666     -15.356  14.372  16.208  1.00 27.89      X    O
HETATM 1307  N3  UMP X 666     -14.991  12.135  16.158  1.00 28.66      X    N
HETATM 1308  C3* UMP X 666     -19.312   8.849  15.270  1.00 27.97      X    C
HETATM 1309  C2* UMP X 666     -17.922   8.669  15.831  1.00 27.64      X    C
HETATM 1310  O3* UMP X 666     -20.207   7.831  15.703  1.00 28.43      X    O
HETATM 1311  OW0 HOH Z   3     -13.789  16.065  17.834  1.00 22.96           O
HETATM 1312  OW0 HOH Z   4     -12.458  24.477  20.850  1.00 22.38           O
HETATM 1313  OW0 HOH Z   5     -26.178   7.379  19.975  1.00 31.60           O
HETATM 1314  OW0 HOH Z   6      -8.552  29.180   5.812  1.00 27.81           O
HETATM 1315  OW0 HOH Z   9       2.371  32.454   7.953  1.00 33.33           O
HETATM 1316  OW0 HOH Z  12     -13.192  24.011   9.670  1.00 19.03           O
HETATM 1317  OW0 HOH Z  13     -15.800  24.460  16.147  1.00 29.92           O
HETATM 1318  OW0 HOH Z  14      -7.283   8.988  25.357  1.00 32.64           O
HETATM 1319  OW0 HOH Z  16      -9.763  27.875  20.735  1.00 24.59           O
HETATM 1320  OW0 HOH Z  18     -16.580  16.748  15.232  1.00 30.02           O
HETATM 1321  OW0 HOH Z  19       3.114  10.553  16.729  1.00 42.66           O
HETATM 1322  OW0 HOH Z  20      -9.390  33.411  25.930  1.00 27.69           O
HETATM 1323  OW0 HOH Z  23     -19.298  24.589  15.990  1.00 30.50           O
HETATM 1324  OW0 HOH Z  24       9.879  25.930  18.520  1.00 35.11           O
HETATM 1325  OW0 HOH Z  28     -12.415  17.314  34.155  1.00 35.53           O
HETATM 1326  OW0 HOH Z  31     -29.091   4.929  21.129  1.00 41.39           O
HETATM 1327  OW0 HOH Z  33      -4.997   8.137  23.715  1.00 26.93           O
HETATM 1328  OW0 HOH Z  36     -12.816  22.166  13.479  1.00 27.01           O
HETATM 1329  OWO HOH Z  40     -14.011  24.346  26.350  1.00 31.55           O
HETATM 1330  OWO HOH Z  43      -4.120   1.984  15.623  1.00 42.97           O
HETATM 1331  OWO HOH Z  49      11.501  34.681  16.320  1.00 38.94           O
HETATM 1332  OWO HOH Z  50       1.718  20.772  23.025  1.00 29.87           O
HETATM 1333  OWO HOH Z  55     -11.214   7.784  35.163  1.00 44.45           O
HETATM 1334  OWO HOH Z  56     -19.696   3.810  21.078  1.00 30.38           O
HETATM 1335  OWO HOH Z  58     -47.266  27.389  18.748  1.00 37.91           O
HETATM 1336  OWO HOH Z  60     -36.694  34.526  20.496  1.00 34.89           O
HETATM 1337  OWO HOH Z  63      -9.886  23.597  21.658  1.00 26.42           O
HETATM 1338  OWO HOH Z  67      -5.892  21.594   6.238  1.00 27.08           O
HETATM 1339  OWO HOH Z  68      -0.586  28.709  30.158  1.00 51.61           O
HETATM 1340  OWO HOH Z  73      -3.169  18.402   8.290  1.00 36.82           O
HETATM 1341  OWO HOH Z  88       1.886  21.620  26.877  1.00 37.39           O
HETATM 1342  OWO HOH Z  92       2.203  21.463   9.117  1.00 50.45           O
HETATM 1343  OWO HOH Z  95      -1.315  11.009  10.941  1.00 49.15           O
HETATM 1344  OWO HOH Z  96      -2.748  32.608  25.946  1.00 39.35           O
HETATM 1345  OWO HOH Z  98     -16.568  22.718  12.229  1.00 20.99           O
HETATM 1346  OWO HOH Z  99     -10.258   8.661  13.378  1.00 37.75           O
HETATM 1347  OWO HOH Z 119      -3.842  24.363  28.234  1.00 35.04           O
HETATM 1348  OWO HOH Z 124       1.075  33.182  10.411  1.00 37.09           O
HETATM 1349 MG   MG  M 126     -21.375  22.126  21.375  0.33 53.48          MG
HETATM 1350  O   HOH B   1      -4.172  33.457  22.298  1.00 51.24           O
HETATM 1351  O   HOH C   1      -9.541  21.451  23.955  1.00 24.83           O
HETATM 1352  O   HOH D   1     -22.128  -0.486  22.270  1.00 48.63           O
HETATM 1353  O   HOH D   4     -45.290  16.158   2.975  1.00 43.51           O
HETATM 1354  O   HOH E   2     -19.565  11.631  31.114  1.00 29.44           O
HETATM 1355  O   HOH E   3       3.199  17.349  11.837  1.00 35.08           O
HETATM 1356  O   HOH E   4      -7.377  10.932  37.549  1.00 54.89           O
HETATM 1357  O   HOH E   5     -10.852  19.694  11.085  1.00 26.17           O
HETATM 1358  O   HOH E   6      13.223  26.486  16.537  1.00 41.53           O
HETATM 1359  O   HOH E   7      -8.298  22.841  30.813  1.00 34.62           O
HETATM 1360  O   HOH E   8      -6.133  33.441   7.384  1.00 30.14           O
HETATM 1361  O   HOH E   9       0.193  10.719  28.725  1.00 42.93           O
HETATM 1362  O   HOH E  10      -9.124  32.951  11.837  1.00 20.29           O
HETATM 1363  O   HOH E  11      -6.014  14.393   9.609  1.00 36.91           O
HETATM 1364  O   HOH E  12     -28.401   1.244  27.774  1.00 50.22           O
HETATM 1365  O   HOH E  13     -39.810   7.780  12.357  1.00 44.79           O
HETATM 1366  O   HOH E  14       4.347  29.429  15.789  1.00 25.28           O
HETATM 1367  O   HOH E  15      14.360  28.225  20.247  1.00 72.97           O
HETATM 1368  O   HOH E  16     -22.630  11.950  14.746  1.00 40.07           O
HETATM 1369  O   HOH E  17     -20.294  -3.799  23.239  1.00 44.33           O
HETATM 1370  O   HOH E  18     -48.851  24.054  14.470  1.00 41.66           O
HETATM 1371  O   HOH E  19       5.065  31.837  18.546  1.00 41.06           O
HETATM 1372  O   HOH E  20      -1.118  31.535  19.628  1.00 42.82           O
HETATM 1373  O   HOH E  21     -12.913  19.853  33.464  1.00 31.90           O
HETATM 1374  O   HOH E  22     -15.159   4.222  19.646  1.00 32.94           O
HETATM 1375  O   HOH E  23      -8.602  30.973  16.950  1.00 44.44           O
HETATM 1376  O   HOH E  24       5.990  31.517  26.441  1.00 38.54           O
HETATM 1377  O   HOH E  25       0.284  33.972  20.994  1.00 59.62           O
HETATM 1378 CA   CA  F   1     -11.494  32.036  11.269  0.33 26.83          CA
END
