# Supplementary material for: Another look at the mechanism involving trimeric dUTPases in Staphylococcus aureus pathogenicity island induction involves novel players in the party
Source: Nucleic Acids Res. 2016 Apr 25;44(11):5457–69. doi: 10.1093/nar/gkw317 (PMC4914113; doi:10.1093/nar/gkw317)
Supplement: SUPPLEMENTARY DATA [file supp_gkw317_gkw317-nar-01886-h-2015-File.zip › nar-01886-h-2015-File011.pdb]

REMARK Date 2015-05-04 Time 13:11:56 CEST +0200 (1430737916.43 s)
REMARK PHENIX refinement
REMARK 
REMARK ****************** INPUT FILES AND LABELS ******************************
REMARK Reflections:
REMARK   file name      : /Users/jordon/Documents/ccp4/dut80aG164S/20feb15_145pos6_scala1.mtz
REMARK   labels         : ['IMEAN_XDSdataset,SIGIMEAN_XDSdataset']
REMARK R-free flags:
REMARK   file name      : /Users/jordon/Documents/ccp4/dut80aG164S/20feb15_145pos6_scala1.mtz
REMARK   label          : FreeR_flag
REMARK   test_flag_value: 0
REMARK Model file name(s): 
REMARK   /Users/jordon/Documents/Phenix/dut80aG164S/dut80aG164S_refine_14-coot-1.pdb
REMARK 
REMARK ******************** REFINEMENT SUMMARY: QUICK FACTS *******************
REMARK Start: r_work = 0.2328 r_free = 0.2739 bonds = 0.022 angles = 1.690
REMARK Final: r_work = 0.2157 r_free = 0.2493 bonds = 0.002 angles = 0.609
REMARK ************************************************************************
REMARK 
REMARK ****************** REFINEMENT STATISTICS STEP BY STEP ******************
REMARK leading digit, like 1_, means number of macro-cycle                     
REMARK 0    : statistics at the very beginning when nothing is done yet        
REMARK 1_bss: bulk solvent correction and/or (anisotropic) scaling             
REMARK 1_xyz: refinement of coordinates                                        
REMARK 1_adp: refinement of ADPs (Atomic Displacement Parameters)              
REMARK 1_occ: refinement of occupancies                                        
REMARK ------------------------------------------------------------------------
REMARK  stage       r-work r-free bonds angles b_min b_max b_ave n_water shift
REMARK       0    : 0.4124 0.9429 0.022  1.69  20.0 102.5  61.2  27      0.000
REMARK       1_bss: 0.2328 0.2739 0.022  1.69  20.7 103.1  61.8  27      0.000
REMARK 1_settarget: 0.2328 0.2739 0.022  1.69  20.7 103.1  61.8  27      0.000
REMARK 1_addcbetar: 0.2328 0.2739 0.022  1.69  20.7 103.1  61.8  27      0.000
REMARK    1_weight: 0.2328 0.2739 0.022  1.69  20.7 103.1  61.8  27      0.000
REMARK       1_nqh: 0.2328 0.2739 0.022  1.69  20.7 103.1  61.8  27      0.000
REMARK    1_xyzrec: 0.2317 0.2751 0.004  0.82  20.7 103.1  61.8  27      0.083
REMARK       1_adp: 0.2102 0.2543 0.004  0.82  37.0 106.9  63.0  27      0.083
REMARK       1_occ: 0.2104 0.2552 0.004  0.82  37.0 106.9  63.0  27      0.083
REMARK       2_bss: 0.2094 0.2695 0.004  0.82  36.7 106.6  62.7  27      0.083
REMARK 2_settarget: 0.2094 0.2695 0.004  0.82  36.7 106.6  62.7  27      0.083
REMARK   2_realsrl: 0.2110 0.2678 0.004  0.85  36.7 106.6  62.7  27      0.090
REMARK    2_weight: 0.2110 0.2678 0.004  0.85  36.7 106.6  62.7  27      0.090
REMARK     2_tardy: 0.2115 0.2898 0.004  0.85  36.7 106.6  62.7  27      0.146
REMARK       2_nqh: 0.2115 0.2898 0.004  0.85  36.7 106.6  62.7  27      0.146
REMARK    2_xyzrec: 0.2147 0.2770 0.003  0.74  36.7 106.6  62.7  27      0.139
REMARK       2_adp: 0.2187 0.2801 0.003  0.74  37.5 101.6  63.1  27      0.139
REMARK       2_occ: 0.2187 0.2806 0.003  0.74  37.5 101.6  63.1  27      0.139
REMARK       3_bss: 0.2189 0.2810 0.003  0.74  37.0 101.1  62.7  27      0.139
REMARK 3_settarget: 0.2189 0.2810 0.003  0.74  37.0 101.1  62.7  27      0.139
REMARK   3_realsrl: 0.2201 0.2816 0.003  0.76  37.0 101.1  62.7  27      0.140
REMARK    3_weight: 0.2201 0.2816 0.003  0.76  37.0 101.1  62.7  27      0.140
REMARK       3_nqh: 0.2201 0.2816 0.003  0.76  37.0 101.1  62.7  27      0.140
REMARK    3_xyzrec: 0.2212 0.2808 0.002  0.61  37.0 101.1  62.7  27      0.148
REMARK       3_adp: 0.2218 0.2811 0.002  0.61  37.8  97.5  62.5  27      0.148
REMARK       3_occ: 0.2219 0.2813 0.002  0.61  37.8  97.5  62.5  27      0.148
REMARK         end: 0.2157 0.2493 0.002  0.61  37.8  97.5  62.5  27      0.148
REMARK ------------------------------------------------------------------------
REMARK MODEL CONTENT.
REMARK  ELEMENT        ATOM RECORD COUNT   OCCUPANCY SUM
REMARK        C                      827          827.00
REMARK       Mg                        2            1.69
REMARK        O                      293          292.91
REMARK        N                      227          227.00
REMARK        P                        3            3.00
REMARK        S                        2            2.00
REMARK    TOTAL                     1354         1353.60
REMARK -----------------------------------------------------------------------
REMARK r_free_flags.md5.hexdigest e2501c5f9dff71315b486619ac36264f
REMARK 
REMARK IF THIS FILE IS FOR PDB DEPOSITION: REMOVE ALL FROM THIS LINE UP.
REMARK   3
REMARK   3 REFINEMENT.
REMARK   3   PROGRAM     : PHENIX (phenix.refine: 1.9_1692)
REMARK   3   AUTHORS     : Adams,Afonine,Burnley,Chen,Davis,Echols,Gildea,
REMARK   3               : Gopal,Gros,Grosse-Kunstleve,Headd,Hung,Immormino,
REMARK   3               : Ioerger,McCoy,McKee,Moriarty,Pai,Read,Richardson,
REMARK   3               : Richardson,Romo,Sacchettini,Sauter,Smith,Storoni,
REMARK   3               : Terwilliger,Zwart
REMARK   3
REMARK   3  REFINEMENT TARGET : ML
REMARK   3  
REMARK   3  DATA USED IN REFINEMENT.
REMARK   3   RESOLUTION RANGE HIGH (ANGSTROMS) : 2.400   
REMARK   3   RESOLUTION RANGE LOW  (ANGSTROMS) : 43.732  
REMARK   3   MIN(FOBS/SIGMA_FOBS)              : 1.34  
REMARK   3   COMPLETENESS FOR RANGE        (%) : 99.60 
REMARK   3   NUMBER OF REFLECTIONS             : 8942      
REMARK   3   NUMBER OF REFLECTIONS (NON-ANOMALOUS) : 8942      
REMARK   3  
REMARK   3  FIT TO DATA USED IN REFINEMENT.
REMARK   3   R VALUE     (WORKING + TEST SET) : 0.2172
REMARK   3   R VALUE            (WORKING SET) : 0.2157
REMARK   3   FREE R VALUE                     : 0.2493
REMARK   3   FREE R VALUE TEST SET SIZE   (%) : 4.74  
REMARK   3   FREE R VALUE TEST SET COUNT      : 424       
REMARK   3  
REMARK   3  FIT TO DATA USED IN REFINEMENT (IN BINS).
REMARK   3   BIN  RESOLUTION RANGE  COMPL.    NWORK NFREE   RWORK  RFREE
REMARK   3     1 43.7392 -  3.4612    1.00     2927   130  0.1955 0.2282
REMARK   3     2  3.4612 -  2.7474    1.00     2804   146  0.2557 0.2730
REMARK   3     3  2.7474 -  2.4001    0.99     2787   148  0.2626 0.3247
REMARK   3  
REMARK   3  BULK SOLVENT MODELLING.
REMARK   3   METHOD USED        : FLAT BULK SOLVENT MODEL
REMARK   3   SOLVENT RADIUS     : 1.11    
REMARK   3   SHRINKAGE RADIUS   : 0.90    
REMARK   3   GRID STEP FACTOR   : 4.00    
REMARK   3  
REMARK   3  ERROR ESTIMATES.
REMARK   3   COORDINATE ERROR (MAXIMUM-LIKELIHOOD BASED)     : 0.34    
REMARK   3   PHASE ERROR (DEGREES, MAXIMUM-LIKELIHOOD BASED) : 30.42   
REMARK   3  
REMARK   3  STRUCTURE FACTORS CALCULATION ALGORITHM : FFT
REMARK   3  
REMARK   3  DEVIATIONS FROM IDEAL VALUES.
REMARK   3                 RMSD     MAX  COUNT
REMARK   3   BOND      :  0.002   0.023   1347
REMARK   3   ANGLE     :  0.609   4.796   1829
REMARK   3   CHIRALITY :  0.024   0.082    210
REMARK   3   PLANARITY :  0.003   0.026    232
REMARK   3   DIHEDRAL  : 15.580  84.115    487
REMARK   3   MIN NONBONDED DISTANCE : 2.038 
REMARK   3  
REMARK   3  MOLPROBITY STATISTICS.
REMARK   3   ALL-ATOM CLASHSCORE : 1.92  
REMARK   3   RAMACHANDRAN PLOT:
REMARK   3     OUTLIERS : 0.00  %
REMARK   3     ALLOWED  : 2.99  %
REMARK   3     FAVORED  : 97.01 %
REMARK   3   ROTAMER OUTLIERS : 0.72 %
REMARK   3   CBETA DEVIATIONS : 0
REMARK   3  
REMARK   3  ATOMIC DISPLACEMENT PARAMETERS.
REMARK   3   WILSON B : 60.14
REMARK   3   RMS(B_ISO_OR_EQUIVALENT_BONDED) : 3.72
REMARK   3   ATOMS          NUMBER OF ATOMS
REMARK   3                    ISO.  ANISO. 
REMARK   3    ALL         :   1354       0
REMARK   3    ALL (NO H)  :   1354       0
REMARK   3    SOLVENT     :     27       0
REMARK   3    NON-SOLVENT :   1327       0
REMARK   3    HYDROGENS   :      0       0
REMARK   3
CRYST1   87.464   87.464   87.464  90.00  90.00  90.00 P 21 3
SCALE1      0.011433  0.000000  0.000000        0.00000
SCALE2      0.000000  0.011433  0.000000        0.00000
SCALE3      0.000000  0.000000  0.011433        0.00000
ATOM      1  N   THR A   2     -24.663   2.733   9.725  1.00 89.83           N
ATOM      2  CA  THR A   2     -24.783   1.279   9.745  1.00 88.22           C
ATOM      3  CB  THR A   2     -26.187   0.823   9.298  1.00 92.36           C
ATOM      4  OG1 THR A   2     -26.345   1.057   7.894  1.00 92.78           O
ATOM      5  CG2 THR A   2     -27.265   1.576  10.066  1.00 93.25           C
ATOM      6  C   THR A   2     -23.735   0.617   8.854  1.00 89.42           C
ATOM      7  O   THR A   2     -23.013   1.296   8.122  1.00 90.59           O
ATOM      8  N   ASN A   3     -23.664  -0.711   8.937  1.00 87.60           N
ATOM      9  CA  ASN A   3     -22.721  -1.527   8.168  1.00 84.67           C
ATOM     10  CB  ASN A   3     -22.947  -1.334   6.663  1.00 88.89           C
ATOM     11  CG  ASN A   3     -22.418  -2.492   5.839  1.00 88.98           C
ATOM     12  OD1 ASN A   3     -22.633  -3.656   6.175  1.00 88.48           O
ATOM     13  ND2 ASN A   3     -21.712  -2.176   4.759  1.00 89.61           N
ATOM     14  C   ASN A   3     -21.254  -1.256   8.514  1.00 82.23           C
ATOM     15  O   ASN A   3     -20.354  -1.622   7.759  1.00 82.25           O
ATOM     16  N   THR A   4     -21.015  -0.624   9.660  1.00 79.12           N
ATOM     17  CA  THR A   4     -19.655  -0.418  10.155  1.00 77.43           C
ATOM     18  CB  THR A   4     -19.144   1.011   9.874  1.00 78.95           C
ATOM     19  OG1 THR A   4     -20.122   1.965  10.303  1.00 83.12           O
ATOM     20  CG2 THR A   4     -18.863   1.207   8.391  1.00 81.48           C
ATOM     21  C   THR A   4     -19.571  -0.681  11.655  1.00 76.28           C
ATOM     22  O   THR A   4     -20.490  -0.348  12.404  1.00 78.64           O
ATOM     23  N   LEU A   5     -18.466  -1.280  12.087  1.00 73.35           N
ATOM     24  CA  LEU A   5     -18.234  -1.529  13.506  1.00 64.52           C
ATOM     25  CB  LEU A   5     -18.076  -3.026  13.776  1.00 68.92           C
ATOM     26  CG  LEU A   5     -17.876  -3.405  15.246  1.00 64.72           C
ATOM     27  CD1 LEU A   5     -19.179  -3.260  16.014  1.00 63.48           C
ATOM     28  CD2 LEU A   5     -17.323  -4.815  15.379  1.00 67.12           C
ATOM     29  C   LEU A   5     -17.001  -0.779  13.996  1.00 66.04           C
ATOM     30  O   LEU A   5     -15.919  -0.906  13.425  1.00 64.65           O
ATOM     31  N   GLN A   6     -17.171   0.003  15.056  1.00 67.29           N
ATOM     32  CA  GLN A   6     -16.060   0.734  15.652  1.00 64.24           C
ATOM     33  CB  GLN A   6     -16.573   1.856  16.557  1.00 68.61           C
ATOM     34  CG  GLN A   6     -17.482   2.856  15.869  1.00 67.22           C
ATOM     35  CD  GLN A   6     -18.070   3.861  16.839  1.00 73.79           C
ATOM     36  OE1 GLN A   6     -17.413   4.827  17.226  1.00 77.99           O
ATOM     37  NE2 GLN A   6     -19.314   3.631  17.245  1.00 73.26           N
ATOM     38  C   GLN A   6     -15.167  -0.210  16.450  1.00 67.91           C
ATOM     39  O   GLN A   6     -15.655  -1.007  17.250  1.00 65.17           O
ATOM     40  N   VAL A   7     -13.860  -0.125  16.226  1.00 67.81           N
ATOM     41  CA  VAL A   7     -12.903  -0.930  16.978  1.00 66.51           C
ATOM     42  CB  VAL A   7     -12.255  -2.024  16.099  1.00 64.08           C
ATOM     43  CG1 VAL A   7     -11.437  -2.979  16.956  1.00 63.56           C
ATOM     44  CG2 VAL A   7     -13.312  -2.788  15.317  1.00 66.54           C
ATOM     45  C   VAL A   7     -11.804  -0.047  17.563  1.00 66.95           C
ATOM     46  O   VAL A   7     -11.217   0.769  16.856  1.00 68.57           O
ATOM     47  N   LYS A   8     -11.529  -0.210  18.854  1.00 63.77           N
ATOM     48  CA  LYS A   8     -10.466   0.547  19.506  1.00 64.29           C
ATOM     49  CB  LYS A   8     -11.014   1.315  20.712  1.00 65.96           C
ATOM     50  CG  LYS A   8     -10.021   2.282  21.354  1.00 68.13           C
ATOM     51  CD  LYS A   8     -10.619   2.975  22.579  1.00 68.31           C
ATOM     52  CE  LYS A   8     -12.133   3.123  22.478  1.00 66.80           C
ATOM     53  NZ  LYS A   8     -12.659   4.142  23.430  1.00 75.50           N
ATOM     54  C   LYS A   8      -9.323  -0.359  19.946  1.00 64.75           C
ATOM     55  O   LYS A   8      -9.542  -1.382  20.593  1.00 67.04           O
ATOM     56  N   LEU A   9      -8.103   0.028  19.592  1.00 62.53           N
ATOM     57  CA  LEU A   9      -6.916  -0.692  20.029  1.00 61.50           C
ATOM     58  CB  LEU A   9      -5.861  -0.707  18.924  1.00 59.91           C
ATOM     59  CG  LEU A   9      -6.326  -1.339  17.610  1.00 66.76           C
ATOM     60  CD1 LEU A   9      -5.183  -1.417  16.610  1.00 62.87           C
ATOM     61  CD2 LEU A   9      -6.929  -2.718  17.852  1.00 56.65           C
ATOM     62  C   LEU A   9      -6.373  -0.046  21.299  1.00 69.64           C
ATOM     63  O   LEU A   9      -6.114   1.157  21.334  1.00 70.29           O
ATOM     64  N   LEU A  10      -6.204  -0.854  22.341  1.00 65.03           N
ATOM     65  CA  LEU A  10      -5.931  -0.333  23.677  1.00 62.58           C
ATOM     66  CB  LEU A  10      -6.649  -1.188  24.727  1.00 62.07           C
ATOM     67  CG  LEU A  10      -8.098  -0.820  25.081  1.00 69.44           C
ATOM     68  CD1 LEU A  10      -8.981  -0.670  23.847  1.00 64.06           C
ATOM     69  CD2 LEU A  10      -8.692  -1.848  26.034  1.00 62.95           C
ATOM     70  C   LEU A  10      -4.439  -0.253  24.002  1.00 66.85           C
ATOM     71  O   LEU A  10      -4.058   0.313  25.026  1.00 68.51           O
ATOM     72  N   SER A  11      -3.604  -0.815  23.132  1.00 61.92           N
ATOM     73  CA  SER A  11      -2.153  -0.722  23.288  1.00 59.45           C
ATOM     74  CB  SER A  11      -1.672  -1.593  24.453  1.00 60.45           C
ATOM     75  OG  SER A  11      -1.539  -2.947  24.059  1.00 65.42           O
ATOM     76  C   SER A  11      -1.432  -1.125  22.007  1.00 63.77           C
ATOM     77  O   SER A  11      -2.061  -1.543  21.035  1.00 65.58           O
ATOM     78  N   LYS A  12      -0.108  -1.002  22.016  1.00 63.18           N
ATOM     79  CA  LYS A  12       0.707  -1.370  20.863  1.00 63.97           C
ATOM     80  CB  LYS A  12       2.108  -0.768  20.982  1.00 71.07           C
ATOM     81  CG  LYS A  12       2.842  -1.141  22.259  1.00 69.21           C
ATOM     82  C   LYS A  12       0.794  -2.886  20.719  1.00 69.43           C
ATOM     83  O   LYS A  12       1.232  -3.400  19.690  1.00 71.75           O
ATOM     84  N   ASN A  13       0.374  -3.596  21.761  1.00 66.35           N
ATOM     85  CA  ASN A  13       0.345  -5.053  21.742  1.00 64.60           C
ATOM     86  CB  ASN A  13       0.394  -5.606  23.169  1.00 65.67           C
ATOM     87  CG  ASN A  13       1.731  -5.366  23.843  1.00 71.48           C
ATOM     88  OD1 ASN A  13       2.773  -5.332  23.188  1.00 71.11           O
ATOM     89  ND2 ASN A  13       1.708  -5.203  25.162  1.00 69.89           N
ATOM     90  C   ASN A  13      -0.890  -5.583  21.021  1.00 63.90           C
ATOM     91  O   ASN A  13      -0.955  -6.758  20.662  1.00 71.19           O
ATOM     92  N   ALA A  14      -1.867  -4.707  20.809  1.00 62.93           N
ATOM     93  CA  ALA A  14      -3.127  -5.094  20.182  1.00 59.91           C
ATOM     94  CB  ALA A  14      -4.239  -4.158  20.621  1.00 62.58           C
ATOM     95  C   ALA A  14      -3.027  -5.107  18.662  1.00 61.18           C
ATOM     96  O   ALA A  14      -2.306  -4.303  18.072  1.00 66.72           O
ATOM     97  N   ARG A  15      -3.758  -6.021  18.032  1.00 68.19           N
ATOM     98  CA  ARG A  15      -3.835  -6.059  16.578  1.00 65.26           C
ATOM     99  CB  ARG A  15      -3.059  -7.261  16.026  1.00 66.25           C
ATOM    100  CG  ARG A  15      -3.214  -7.452  14.527  1.00 65.43           C
ATOM    101  CD  ARG A  15      -2.255  -8.476  13.956  1.00 65.31           C
ATOM    102  NE  ARG A  15      -2.592  -8.772  12.566  1.00 73.43           N
ATOM    103  CZ  ARG A  15      -1.818  -9.456  11.729  1.00 76.49           C
ATOM    104  NH1 ARG A  15      -0.642  -9.917  12.134  1.00 78.45           N
ATOM    105  NH2 ARG A  15      -2.220  -9.675  10.484  1.00 78.19           N
ATOM    106  C   ARG A  15      -5.290  -6.098  16.114  1.00 65.88           C
ATOM    107  O   ARG A  15      -6.145  -6.697  16.769  1.00 62.14           O
ATOM    108  N   MET A  16      -5.562  -5.441  14.991  1.00 70.01           N
ATOM    109  CA  MET A  16      -6.905  -5.382  14.425  1.00 64.65           C
ATOM    110  CB  MET A  16      -6.927  -4.446  13.217  1.00 64.13           C
ATOM    111  CG  MET A  16      -7.161  -3.000  13.579  1.00 69.94           C
ATOM    112  SD  MET A  16      -8.920  -2.668  13.768  1.00 77.16           S
ATOM    113  CE  MET A  16      -8.878  -1.376  14.998  1.00 69.83           C
ATOM    114  C   MET A  16      -7.450  -6.741  14.009  1.00 66.60           C
ATOM    115  O   MET A  16      -6.765  -7.511  13.338  1.00 65.84           O
ATOM    116  N   PRO A  17      -8.696  -7.032  14.407  1.00 65.21           N
ATOM    117  CA  PRO A  17      -9.415  -8.219  13.937  1.00 66.45           C
ATOM    118  CB  PRO A  17     -10.768  -8.115  14.647  1.00 57.48           C
ATOM    119  CG  PRO A  17     -10.494  -7.293  15.858  1.00 64.21           C
ATOM    120  CD  PRO A  17      -9.458  -6.297  15.432  1.00 63.74           C
ATOM    121  C   PRO A  17      -9.595  -8.201  12.423  1.00 68.77           C
ATOM    122  O   PRO A  17      -9.907  -7.157  11.851  1.00 71.39           O
ATOM    123  N   GLU A  18      -9.387  -9.346  11.784  1.00 64.97           N
ATOM    124  CA  GLU A  18      -9.598  -9.477  10.349  1.00 66.51           C
ATOM    125  CB  GLU A  18      -8.302  -9.209   9.578  1.00 72.85           C
ATOM    126  CG  GLU A  18      -7.129 -10.084  10.006  1.00 74.49           C
ATOM    127  CD  GLU A  18      -5.893  -9.865   9.155  1.00 79.92           C
ATOM    128  OE1 GLU A  18      -5.613  -8.700   8.800  1.00 79.92           O
ATOM    129  OE2 GLU A  18      -5.197 -10.856   8.847  1.00 79.07           O
ATOM    130  C   GLU A  18     -10.125 -10.872  10.045  1.00 67.08           C
ATOM    131  O   GLU A  18      -9.635 -11.858  10.598  1.00 66.54           O
ATOM    132  N   ARG A  19     -11.129 -10.966   9.180  1.00 61.51           N
ATOM    133  CA  ARG A  19     -11.690 -12.272   8.860  1.00 66.80           C
ATOM    134  CB  ARG A  19     -13.185 -12.170   8.540  1.00 68.35           C
ATOM    135  CG  ARG A  19     -13.585 -11.126   7.519  1.00 70.26           C
ATOM    136  CD  ARG A  19     -15.072 -11.274   7.237  1.00 68.50           C
ATOM    137  NE  ARG A  19     -15.592 -10.280   6.306  1.00 74.49           N
ATOM    138  CZ  ARG A  19     -16.725 -10.429   5.629  1.00 77.75           C
ATOM    139  NH1 ARG A  19     -17.446 -11.533   5.779  1.00 75.66           N
ATOM    140  NH2 ARG A  19     -17.139  -9.479   4.802  1.00 82.61           N
ATOM    141  C   ARG A  19     -10.941 -12.928   7.708  1.00 64.15           C
ATOM    142  O   ARG A  19     -10.432 -12.254   6.815  1.00 67.52           O
ATOM    143  N   ASN A  20     -10.882 -14.255   7.749  1.00 68.12           N
ATOM    144  CA  ASN A  20     -10.074 -15.037   6.821  1.00 70.79           C
ATOM    145  CB  ASN A  20     -10.047 -16.500   7.271  1.00 67.88           C
ATOM    146  CG  ASN A  20      -9.203 -17.377   6.372  1.00 67.63           C
ATOM    147  OD1 ASN A  20      -8.271 -16.906   5.722  1.00 70.46           O
ATOM    148  ND2 ASN A  20      -9.522 -18.666   6.337  1.00 66.73           N
ATOM    149  C   ASN A  20     -10.556 -14.939   5.375  1.00 69.62           C
ATOM    150  O   ASN A  20      -9.851 -14.413   4.515  1.00 77.11           O
ATOM    151  N   HIS A  21     -11.754 -15.448   5.108  1.00 71.83           N
ATOM    152  CA  HIS A  21     -12.310 -15.400   3.759  1.00 70.26           C
ATOM    153  CB  HIS A  21     -12.901 -16.755   3.367  1.00 63.65           C
ATOM    154  CG  HIS A  21     -11.873 -17.774   2.985  1.00 70.75           C
ATOM    155  ND1 HIS A  21     -11.300 -18.633   3.899  1.00 72.55           N
ATOM    156  CE1 HIS A  21     -10.433 -19.414   3.281  1.00 70.47           C
ATOM    157  NE2 HIS A  21     -10.423 -19.096   2.000  1.00 72.68           N
ATOM    158  CD2 HIS A  21     -11.316 -18.072   1.788  1.00 67.00           C
ATOM    159  C   HIS A  21     -13.368 -14.310   3.631  1.00 69.26           C
ATOM    160  O   HIS A  21     -13.880 -13.806   4.630  1.00 69.84           O
ATOM    161  N   LYS A  22     -13.690 -13.958   2.391  1.00 65.86           N
ATOM    162  CA  LYS A  22     -14.614 -12.867   2.100  1.00 66.40           C
ATOM    163  CB  LYS A  22     -14.728 -12.672   0.587  1.00 61.65           C
ATOM    164  C   LYS A  22     -16.006 -13.079   2.693  1.00 68.64           C
ATOM    165  O   LYS A  22     -16.656 -12.127   3.124  1.00 69.98           O
ATOM    166  N   THR A  23     -16.464 -14.325   2.706  1.00 61.87           N
ATOM    167  CA  THR A  23     -17.801 -14.635   3.195  1.00 67.22           C
ATOM    168  CB  THR A  23     -18.545 -15.568   2.221  1.00 65.34           C
ATOM    169  OG1 THR A  23     -17.856 -16.821   2.139  1.00 70.41           O
ATOM    170  CG2 THR A  23     -18.622 -14.943   0.835  1.00 67.58           C
ATOM    171  C   THR A  23     -17.765 -15.282   4.577  1.00 68.55           C
ATOM    172  O   THR A  23     -18.772 -15.821   5.047  1.00 64.51           O
ATOM    173  N   ASP A  24     -16.603 -15.213   5.222  1.00 66.65           N
ATOM    174  CA  ASP A  24     -16.402 -15.844   6.521  1.00 68.73           C
ATOM    175  CB  ASP A  24     -14.922 -15.787   6.918  1.00 68.27           C
ATOM    176  CG  ASP A  24     -14.154 -17.033   6.507  1.00 66.81           C
ATOM    177  OD1 ASP A  24     -14.694 -17.845   5.730  1.00 62.19           O
ATOM    178  OD2 ASP A  24     -13.012 -17.210   6.977  1.00 69.90           O
ATOM    179  C   ASP A  24     -17.252 -15.221   7.615  1.00 64.03           C
ATOM    180  O   ASP A  24     -17.533 -14.025   7.602  1.00 67.32           O
ATOM    181  N   ALA A  25     -17.651 -16.060   8.562  1.00 63.71           N
ATOM    182  CA  ALA A  25     -18.528 -15.642   9.641  1.00 60.34           C
ATOM    183  CB  ALA A  25     -19.125 -16.856  10.318  1.00 59.37           C
ATOM    184  C   ALA A  25     -17.809 -14.768  10.661  1.00 60.18           C
ATOM    185  O   ALA A  25     -18.316 -13.720  11.054  1.00 66.45           O
ATOM    186  N   GLY A  26     -16.624 -15.194  11.084  1.00 59.53           N
ATOM    187  CA  GLY A  26     -15.955 -14.545  12.197  1.00 62.11           C
ATOM    188  C   GLY A  26     -14.677 -13.790  11.894  1.00 61.57           C
ATOM    189  O   GLY A  26     -13.991 -14.063  10.910  1.00 61.09           O
ATOM    190  N   TYR A  27     -14.359 -12.835  12.763  1.00 59.20           N
ATOM    191  CA  TYR A  27     -13.120 -12.073  12.671  1.00 59.70           C
ATOM    192  CB  TYR A  27     -13.364 -10.588  12.967  1.00 52.14           C
ATOM    193  CG  TYR A  27     -14.492  -9.965  12.173  1.00 56.81           C
ATOM    194  CD1 TYR A  27     -15.818 -10.145  12.550  1.00 51.72           C
ATOM    195  CE1 TYR A  27     -16.849  -9.577  11.830  1.00 62.02           C
ATOM    196  CZ  TYR A  27     -16.564  -8.812  10.720  1.00 67.53           C
ATOM    197  OH  TYR A  27     -17.589  -8.243  10.000  1.00 73.32           O
ATOM    198  CE2 TYR A  27     -15.258  -8.613  10.327  1.00 61.46           C
ATOM    199  CD2 TYR A  27     -14.231  -9.187  11.053  1.00 60.55           C
ATOM    200  C   TYR A  27     -12.098 -12.641  13.649  1.00 56.16           C
ATOM    201  O   TYR A  27     -12.299 -12.583  14.862  1.00 60.02           O
ATOM    202  N   ASP A  28     -11.009 -13.190  13.118  1.00 55.84           N
ATOM    203  CA  ASP A  28      -9.974 -13.804  13.945  1.00 52.61           C
ATOM    204  CB  ASP A  28      -8.853 -14.363  13.068  1.00 52.73           C
ATOM    205  CG  ASP A  28      -9.305 -15.537  12.222  1.00 52.30           C
ATOM    206  OD1 ASP A  28     -10.529 -15.712  12.051  1.00 54.57           O
ATOM    207  OD2 ASP A  28      -8.435 -16.286  11.729  1.00 60.06           O
ATOM    208  C   ASP A  28      -9.399 -12.823  14.962  1.00 58.95           C
ATOM    209  O   ASP A  28      -9.129 -11.666  14.641  1.00 60.85           O
ATOM    210  N   ILE A  29      -9.217 -13.297  16.190  1.00 55.98           N
ATOM    211  CA  ILE A  29      -8.734 -12.458  17.280  1.00 51.84           C
ATOM    212  CB  ILE A  29      -9.613 -12.618  18.534  1.00 55.15           C
ATOM    213  CG1 ILE A  29     -11.053 -12.202  18.230  1.00 55.96           C
ATOM    214  CD1 ILE A  29     -11.225 -10.713  18.021  1.00 51.56           C
ATOM    215  CG2 ILE A  29      -9.063 -11.795  19.684  1.00 57.61           C
ATOM    216  C   ILE A  29      -7.285 -12.777  17.637  1.00 56.77           C
ATOM    217  O   ILE A  29      -6.916 -13.940  17.800  1.00 59.05           O
ATOM    218  N   PHE A  30      -6.469 -11.734  17.756  1.00 56.97           N
ATOM    219  CA  PHE A  30      -5.061 -11.889  18.097  1.00 54.67           C
ATOM    220  CB  PHE A  30      -4.202 -10.893  17.313  1.00 59.34           C
ATOM    221  CG  PHE A  30      -4.387 -10.964  15.822  1.00 59.62           C
ATOM    222  CD1 PHE A  30      -5.453 -10.326  15.208  1.00 63.48           C
ATOM    223  CE1 PHE A  30      -5.621 -10.390  13.838  1.00 64.99           C
ATOM    224  CZ  PHE A  30      -4.717 -11.089  13.066  1.00 58.86           C
ATOM    225  CE2 PHE A  30      -3.646 -11.720  13.665  1.00 61.78           C
ATOM    226  CD2 PHE A  30      -3.486 -11.659  15.035  1.00 58.23           C
ATOM    227  C   PHE A  30      -4.834 -11.695  19.591  1.00 55.47           C
ATOM    228  O   PHE A  30      -5.338 -10.740  20.183  1.00 63.54           O
ATOM    229  N   SER A  31      -4.077 -12.602  20.198  1.00 56.10           N
ATOM    230  CA  SER A  31      -3.680 -12.443  21.592  1.00 62.18           C
ATOM    231  CB  SER A  31      -3.004 -13.710  22.118  1.00 59.45           C
ATOM    232  OG  SER A  31      -2.461 -13.498  23.409  1.00 58.82           O
ATOM    233  C   SER A  31      -2.743 -11.249  21.723  1.00 62.71           C
ATOM    234  O   SER A  31      -1.891 -11.025  20.863  1.00 58.87           O
ATOM    235  N   ALA A  32      -2.905 -10.482  22.794  1.00 59.70           N
ATOM    236  CA  ALA A  32      -2.075  -9.304  23.013  1.00 61.92           C
ATOM    237  CB  ALA A  32      -2.934  -8.115  23.400  1.00 60.27           C
ATOM    238  C   ALA A  32      -1.018  -9.560  24.079  1.00 63.21           C
ATOM    239  O   ALA A  32      -0.388  -8.626  24.576  1.00 62.52           O
ATOM    240  N   GLU A  33      -0.824 -10.828  24.427  1.00 60.75           N
ATOM    241  CA  GLU A  33       0.145 -11.190  25.454  1.00 62.79           C
ATOM    242  CB  GLU A  33      -0.463 -11.003  26.846  1.00 59.90           C
ATOM    243  CG  GLU A  33      -1.831 -11.642  27.022  1.00 62.20           C
ATOM    244  CD  GLU A  33      -2.360 -11.504  28.437  1.00 66.46           C
ATOM    245  OE1 GLU A  33      -1.540 -11.346  29.367  1.00 61.32           O
ATOM    246  OE2 GLU A  33      -3.594 -11.552  28.621  1.00 64.10           O
ATOM    247  C   GLU A  33       0.645 -12.622  25.296  1.00 62.07           C
ATOM    248  O   GLU A  33      -0.003 -13.455  24.659  1.00 56.85           O
ATOM    249  N   THR A  34       1.807 -12.896  25.880  1.00 62.37           N
ATOM    250  CA  THR A  34       2.394 -14.230  25.854  1.00 56.03           C
ATOM    251  CB  THR A  34       3.898 -14.179  25.530  1.00 56.63           C
ATOM    252  OG1 THR A  34       4.081 -13.753  24.175  1.00 56.88           O
ATOM    253  CG2 THR A  34       4.528 -15.552  25.708  1.00 60.13           C
ATOM    254  C   THR A  34       2.181 -14.930  27.192  1.00 56.85           C
ATOM    255  O   THR A  34       2.572 -14.413  28.239  1.00 55.89           O
ATOM    256  N   VAL A  35       1.557 -16.105  27.154  1.00 59.42           N
ATOM    257  CA  VAL A  35       1.181 -16.815  28.373  1.00 51.89           C
ATOM    258  CB  VAL A  35      -0.325 -16.611  28.693  1.00 56.27           C
ATOM    259  CG1 VAL A  35      -0.768 -17.505  29.841  1.00 55.17           C
ATOM    260  CG2 VAL A  35      -0.615 -15.152  29.015  1.00 59.54           C
ATOM    261  C   VAL A  35       1.469 -18.316  28.289  1.00 58.87           C
ATOM    262  O   VAL A  35       1.193 -18.953  27.272  1.00 54.36           O
ATOM    263  N   VAL A  36       2.034 -18.869  29.359  1.00 50.43           N
ATOM    264  CA  VAL A  36       2.169 -20.314  29.498  1.00 55.19           C
ATOM    265  CB  VAL A  36       3.555 -20.715  30.046  1.00 56.26           C
ATOM    266  CG1 VAL A  36       3.570 -22.184  30.444  1.00 56.19           C
ATOM    267  CG2 VAL A  36       4.637 -20.427  29.017  1.00 55.75           C
ATOM    268  C   VAL A  36       1.082 -20.846  30.428  1.00 60.26           C
ATOM    269  O   VAL A  36       0.900 -20.337  31.535  1.00 60.40           O
ATOM    270  N   LEU A  37       0.356 -21.862  29.973  1.00 52.05           N
ATOM    271  CA  LEU A  37      -0.705 -22.455  30.778  1.00 48.58           C
ATOM    272  CB  LEU A  37      -2.047 -22.366  30.048  1.00 50.88           C
ATOM    273  CG  LEU A  37      -2.628 -20.965  29.843  1.00 53.05           C
ATOM    274  CD1 LEU A  37      -3.846 -21.014  28.934  1.00 52.39           C
ATOM    275  CD2 LEU A  37      -2.979 -20.326  31.178  1.00 52.72           C
ATOM    276  C   LEU A  37      -0.402 -23.908  31.133  1.00 47.55           C
ATOM    277  O   LEU A  37      -0.224 -24.750  30.252  1.00 51.20           O
ATOM    278  N   GLU A  38      -0.341 -24.189  32.430  1.00 49.13           N
ATOM    279  CA  GLU A  38      -0.154 -25.548  32.919  1.00 54.04           C
ATOM    280  CB  GLU A  38       0.336 -25.527  34.372  1.00 52.08           C
ATOM    281  CG  GLU A  38       1.732 -24.953  34.546  1.00 60.72           C
ATOM    282  CD  GLU A  38       2.226 -25.032  35.977  1.00 65.58           C
ATOM    283  OE1 GLU A  38       1.385 -25.116  36.896  1.00 66.13           O
ATOM    284  OE2 GLU A  38       3.459 -25.019  36.182  1.00 67.87           O
ATOM    285  C   GLU A  38      -1.463 -26.327  32.796  1.00 49.87           C
ATOM    286  O   GLU A  38      -2.513 -25.730  32.568  1.00 46.55           O
ATOM    287  N   PRO A  39      -1.403 -27.666  32.914  1.00 50.20           N
ATOM    288  CA  PRO A  39      -2.638 -28.459  32.927  1.00 51.81           C
ATOM    289  CB  PRO A  39      -2.141 -29.865  33.265  1.00 50.99           C
ATOM    290  CG  PRO A  39      -0.775 -29.908  32.694  1.00 54.33           C
ATOM    291  CD  PRO A  39      -0.205 -28.525  32.857  1.00 52.18           C
ATOM    292  C   PRO A  39      -3.640 -27.971  33.972  1.00 51.56           C
ATOM    293  O   PRO A  39      -3.247 -27.679  35.103  1.00 49.33           O
ATOM    294  N   GLN A  40      -4.907 -27.867  33.572  1.00 45.91           N
ATOM    295  CA  GLN A  40      -6.008 -27.438  34.439  1.00 47.60           C
ATOM    296  CB  GLN A  40      -6.101 -28.339  35.674  1.00 40.66           C
ATOM    297  CG  GLN A  40      -6.389 -29.794  35.354  1.00 50.36           C
ATOM    298  CD  GLN A  40      -7.758 -29.987  34.740  1.00 47.46           C
ATOM    299  OE1 GLN A  40      -8.773 -29.611  35.327  1.00 46.87           O
ATOM    300  NE2 GLN A  40      -7.796 -30.571  33.548  1.00 43.91           N
ATOM    301  C   GLN A  40      -5.913 -25.975  34.877  1.00 47.39           C
ATOM    302  O   GLN A  40      -6.681 -25.535  35.731  1.00 53.08           O
ATOM    303  N   GLU A  41      -4.987 -25.222  34.287  1.00 43.86           N
ATOM    304  CA  GLU A  41      -4.853 -23.803  34.608  1.00 47.60           C
ATOM    305  CB  GLU A  41      -3.432 -23.306  34.328  1.00 49.99           C
ATOM    306  CG  GLU A  41      -3.171 -21.878  34.793  1.00 54.11           C
ATOM    307  CD  GLU A  41      -1.734 -21.438  34.574  1.00 57.81           C
ATOM    308  OE1 GLU A  41      -0.897 -22.291  34.214  1.00 53.21           O
ATOM    309  OE2 GLU A  41      -1.443 -20.236  34.759  1.00 64.86           O
ATOM    310  C   GLU A  41      -5.859 -22.965  33.825  1.00 50.47           C
ATOM    311  O   GLU A  41      -6.015 -23.130  32.615  1.00 49.20           O
ATOM    312  N   LYS A  42      -6.537 -22.066  34.531  1.00 43.43           N
ATOM    313  CA  LYS A  42      -7.522 -21.183  33.922  1.00 45.83           C
ATOM    314  CB  LYS A  42      -8.842 -21.243  34.693  1.00 46.48           C
ATOM    315  CG  LYS A  42      -9.514 -22.605  34.684  1.00 44.67           C
ATOM    316  CD  LYS A  42     -10.491 -22.734  35.841  1.00 50.49           C
ATOM    317  CE  LYS A  42     -11.528 -21.621  35.815  1.00 48.91           C
ATOM    318  NZ  LYS A  42     -12.329 -21.621  34.559  1.00 46.90           N
ATOM    319  C   LYS A  42      -7.002 -19.751  33.882  1.00 51.15           C
ATOM    320  O   LYS A  42      -6.195 -19.356  34.724  1.00 45.71           O
ATOM    321  N   ALA A  43      -7.470 -18.977  32.907  1.00 50.59           N
ATOM    322  CA  ALA A  43      -7.046 -17.588  32.764  1.00 45.19           C
ATOM    323  CB  ALA A  43      -5.616 -17.520  32.239  1.00 47.16           C
ATOM    324  C   ALA A  43      -7.978 -16.806  31.845  1.00 47.55           C
ATOM    325  O   ALA A  43      -8.720 -17.386  31.052  1.00 51.73           O
ATOM    326  N   VAL A  44      -7.938 -15.484  31.972  1.00 47.93           N
ATOM    327  CA  VAL A  44      -8.602 -14.591  31.032  1.00 49.70           C
ATOM    328  CB  VAL A  44      -9.520 -13.578  31.744  1.00 52.59           C
ATOM    329  CG1 VAL A  44     -10.108 -12.598  30.740  1.00 46.93           C
ATOM    330  CG2 VAL A  44     -10.626 -14.301  32.499  1.00 48.54           C
ATOM    331  C   VAL A  44      -7.529 -13.856  30.237  1.00 54.54           C
ATOM    332  O   VAL A  44      -6.757 -13.080  30.796  1.00 54.53           O
ATOM    333  N   ILE A  45      -7.475 -14.108  28.934  1.00 52.22           N
ATOM    334  CA  ILE A  45      -6.400 -13.577  28.107  1.00 54.42           C
ATOM    335  CB  ILE A  45      -5.973 -14.598  27.040  1.00 52.97           C
ATOM    336  CG1 ILE A  45      -5.449 -15.864  27.722  1.00 48.16           C
ATOM    337  CD1 ILE A  45      -4.649 -16.770  26.825  1.00 56.17           C
ATOM    338  CG2 ILE A  45      -4.923 -13.993  26.116  1.00 52.10           C
ATOM    339  C   ILE A  45      -6.786 -12.268  27.430  1.00 53.25           C
ATOM    340  O   ILE A  45      -7.772 -12.199  26.696  1.00 54.36           O
ATOM    341  N   LYS A  46      -5.995 -11.232  27.688  1.00 55.99           N
ATOM    342  CA  LYS A  46      -6.258  -9.906  27.147  1.00 56.25           C
ATOM    343  CB  LYS A  46      -5.401  -8.857  27.858  1.00 58.85           C
ATOM    344  CG  LYS A  46      -5.786  -8.608  29.304  1.00 58.38           C
ATOM    345  CD  LYS A  46      -4.725  -7.789  30.019  1.00 62.77           C
ATOM    346  C   LYS A  46      -6.005  -9.839  25.647  1.00 53.47           C
ATOM    347  O   LYS A  46      -5.049 -10.423  25.136  1.00 49.37           O
ATOM    348  N   THR A  47      -6.873  -9.118  24.947  1.00 57.98           N
ATOM    349  CA  THR A  47      -6.689  -8.862  23.528  1.00 53.32           C
ATOM    350  CB  THR A  47      -7.970  -9.148  22.727  1.00 48.65           C
ATOM    351  OG1 THR A  47      -8.987  -8.208  23.095  1.00 53.89           O
ATOM    352  CG2 THR A  47      -8.465 -10.555  23.009  1.00 58.71           C
ATOM    353  C   THR A  47      -6.277  -7.410  23.331  1.00 61.78           C
ATOM    354  O   THR A  47      -5.800  -7.029  22.261  1.00 60.03           O
ATOM    355  N   ASP A  48      -6.458  -6.615  24.385  1.00 61.64           N
ATOM    356  CA  ASP A  48      -6.252  -5.169  24.339  1.00 62.33           C
ATOM    357  CB  ASP A  48      -4.765  -4.829  24.192  1.00 60.47           C
ATOM    358  CG  ASP A  48      -3.980  -5.082  25.466  1.00 58.22           C
ATOM    359  OD1 ASP A  48      -4.609  -5.258  26.531  1.00 57.98           O
ATOM    360  OD2 ASP A  48      -2.732  -5.097  25.405  1.00 62.34           O
ATOM    361  C   ASP A  48      -7.064  -4.553  23.205  1.00 62.28           C
ATOM    362  O   ASP A  48      -6.652  -3.573  22.587  1.00 65.47           O
ATOM    363  N   VAL A  49      -8.227  -5.142  22.944  1.00 56.88           N
ATOM    364  CA  VAL A  49      -9.110  -4.692  21.877  1.00 60.26           C
ATOM    365  CB  VAL A  49      -9.155  -5.708  20.712  1.00 59.61           C
ATOM    366  CG1 VAL A  49     -10.229  -5.328  19.702  1.00 60.04           C
ATOM    367  CG2 VAL A  49      -7.796  -5.805  20.038  1.00 58.08           C
ATOM    368  C   VAL A  49     -10.519  -4.474  22.413  1.00 60.62           C
ATOM    369  O   VAL A  49     -11.049  -5.311  23.143  1.00 61.35           O
ATOM    370  N   ALA A  50     -11.116  -3.340  22.062  1.00 59.69           N
ATOM    371  CA  ALA A  50     -12.491  -3.052  22.442  1.00 55.22           C
ATOM    372  CB  ALA A  50     -12.544  -1.880  23.408  1.00 60.83           C
ATOM    373  C   ALA A  50     -13.331  -2.764  21.206  1.00 60.09           C
ATOM    374  O   ALA A  50     -12.844  -2.186  20.235  1.00 59.59           O
ATOM    375  N   VAL A  51     -14.592  -3.180  21.243  1.00 59.76           N
ATOM    376  CA  VAL A  51     -15.508  -2.938  20.136  1.00 56.88           C
ATOM    377  CB  VAL A  51     -15.874  -4.244  19.399  1.00 59.44           C
ATOM    378  CG1 VAL A  51     -14.619  -4.962  18.926  1.00 59.95           C
ATOM    379  CG2 VAL A  51     -16.705  -5.146  20.300  1.00 55.65           C
ATOM    380  C   VAL A  51     -16.785  -2.273  20.629  1.00 60.64           C
ATOM    381  O   VAL A  51     -17.022  -2.176  21.834  1.00 58.80           O
ATOM    382  N   SER A  52     -17.604  -1.811  19.690  1.00 61.65           N
ATOM    383  CA  SER A  52     -18.885  -1.202  20.023  1.00 67.24           C
ATOM    384  CB  SER A  52     -18.845   0.309  19.800  1.00 65.71           C
ATOM    385  OG  SER A  52     -20.030   0.921  20.277  1.00 60.64           O
ATOM    386  C   SER A  52     -20.005  -1.820  19.200  1.00 64.72           C
ATOM    387  O   SER A  52     -20.495  -1.222  18.241  1.00 69.42           O
ATOM    388  N   ILE A  53     -20.396  -3.030  19.582  1.00 63.72           N
ATOM    389  CA  ILE A  53     -21.501  -3.726  18.944  1.00 66.13           C
ATOM    390  CB  ILE A  53     -21.631  -5.164  19.478  1.00 63.57           C
ATOM    391  CG1 ILE A  53     -20.324  -5.926  19.259  1.00 66.77           C
ATOM    392  CD1 ILE A  53     -20.296  -7.279  19.919  1.00 61.82           C
ATOM    393  CG2 ILE A  53     -22.781  -5.887  18.808  1.00 63.80           C
ATOM    394  C   ILE A  53     -22.798  -2.962  19.181  1.00 65.63           C
ATOM    395  O   ILE A  53     -23.139  -2.658  20.321  1.00 64.29           O
ATOM    396  N   PRO A  54     -23.517  -2.633  18.097  1.00 65.53           N
ATOM    397  CA  PRO A  54     -24.756  -1.853  18.193  1.00 69.29           C
ATOM    398  CB  PRO A  54     -25.084  -1.539  16.730  1.00 71.43           C
ATOM    399  CG  PRO A  54     -24.459  -2.651  15.964  1.00 74.27           C
ATOM    400  CD  PRO A  54     -23.196  -2.987  16.703  1.00 68.26           C
ATOM    401  C   PRO A  54     -25.890  -2.633  18.850  1.00 71.58           C
ATOM    402  O   PRO A  54     -25.861  -3.865  18.866  1.00 71.54           O
ATOM    403  N   GLU A  55     -26.872  -1.914  19.389  1.00 66.44           N
ATOM    404  CA  GLU A  55     -28.018  -2.535  20.043  1.00 67.01           C
ATOM    405  CB  GLU A  55     -28.947  -1.466  20.623  1.00 62.58           C
ATOM    406  C   GLU A  55     -28.786  -3.428  19.074  1.00 69.35           C
ATOM    407  O   GLU A  55     -28.940  -3.097  17.899  1.00 70.85           O
ATOM    408  N   GLY A  56     -29.261  -4.563  19.576  1.00 63.81           N
ATOM    409  CA  GLY A  56     -29.961  -5.529  18.751  1.00 63.95           C
ATOM    410  C   GLY A  56     -29.038  -6.630  18.266  1.00 66.56           C
ATOM    411  O   GLY A  56     -29.435  -7.482  17.472  1.00 63.75           O
ATOM    412  N   TYR A  57     -27.799  -6.608  18.747  1.00 65.43           N
ATOM    413  CA  TYR A  57     -26.800  -7.597  18.356  1.00 65.14           C
ATOM    414  CB  TYR A  57     -25.839  -7.014  17.315  1.00 64.53           C
ATOM    415  CG  TYR A  57     -26.475  -6.642  15.995  1.00 67.50           C
ATOM    416  CD1 TYR A  57     -27.120  -5.422  15.829  1.00 69.31           C
ATOM    417  CE1 TYR A  57     -27.698  -5.078  14.621  1.00 69.58           C
ATOM    418  CZ  TYR A  57     -27.630  -5.956  13.560  1.00 74.46           C
ATOM    419  OH  TYR A  57     -28.203  -5.621  12.354  1.00 77.07           O
ATOM    420  CE2 TYR A  57     -26.992  -7.170  13.699  1.00 66.18           C
ATOM    421  CD2 TYR A  57     -26.418  -7.505  14.910  1.00 65.02           C
ATOM    422  C   TYR A  57     -26.001  -8.097  19.556  1.00 67.76           C
ATOM    423  O   TYR A  57     -25.914  -7.421  20.581  1.00 68.81           O
ATOM    424  N   VAL A  58     -25.419  -9.284  19.418  1.00 62.37           N
ATOM    425  CA  VAL A  58     -24.486  -9.802  20.414  1.00 57.87           C
ATOM    426  CB  VAL A  58     -25.119 -10.913  21.286  1.00 64.38           C
ATOM    427  CG1 VAL A  58     -25.373 -12.165  20.467  1.00 58.88           C
ATOM    428  CG2 VAL A  58     -24.223 -11.241  22.474  1.00 52.18           C
ATOM    429  C   VAL A  58     -23.239 -10.337  19.716  1.00 60.56           C
ATOM    430  O   VAL A  58     -23.299 -10.788  18.570  1.00 60.23           O
ATOM    431  N   GLY A  59     -22.103 -10.261  20.399  1.00 61.11           N
ATOM    432  CA  GLY A  59     -20.863 -10.797  19.874  1.00 52.67           C
ATOM    433  C   GLY A  59     -20.541 -12.144  20.486  1.00 54.49           C
ATOM    434  O   GLY A  59     -20.686 -12.342  21.693  1.00 54.53           O
ATOM    435  N   LEU A  60     -20.109 -13.078  19.647  1.00 53.35           N
ATOM    436  CA  LEU A  60     -19.723 -14.399  20.119  1.00 49.89           C
ATOM    437  CB  LEU A  60     -20.435 -15.490  19.317  1.00 48.25           C
ATOM    438  CG  LEU A  60     -21.962 -15.503  19.404  1.00 49.13           C
ATOM    439  CD1 LEU A  60     -22.541 -16.629  18.561  1.00 37.81           C
ATOM    440  CD2 LEU A  60     -22.413 -15.629  20.851  1.00 45.24           C
ATOM    441  C   LEU A  60     -18.213 -14.582  20.040  1.00 49.82           C
ATOM    442  O   LEU A  60     -17.672 -14.935  18.992  1.00 51.03           O
ATOM    443  N   LEU A  61     -17.538 -14.328  21.154  1.00 53.39           N
ATOM    444  CA  LEU A  61     -16.103 -14.544  21.243  1.00 53.28           C
ATOM    445  CB  LEU A  61     -15.499 -13.709  22.373  1.00 39.87           C
ATOM    446  CG  LEU A  61     -13.977 -13.718  22.509  1.00 54.11           C
ATOM    447  CD1 LEU A  61     -13.328 -13.226  21.227  1.00 48.60           C
ATOM    448  CD2 LEU A  61     -13.548 -12.861  23.688  1.00 52.28           C
ATOM    449  C   LEU A  61     -15.847 -16.030  21.457  1.00 51.73           C
ATOM    450  O   LEU A  61     -15.861 -16.516  22.589  1.00 52.88           O
ATOM    451  N   THR A  62     -15.624 -16.750  20.362  1.00 51.29           N
ATOM    452  CA  THR A  62     -15.562 -18.205  20.408  1.00 51.94           C
ATOM    453  CB  THR A  62     -16.711 -18.826  19.594  1.00 51.77           C
ATOM    454  OG1 THR A  62     -16.553 -20.249  19.547  1.00 54.48           O
ATOM    455  CG2 THR A  62     -16.714 -18.272  18.178  1.00 55.67           C
ATOM    456  C   THR A  62     -14.240 -18.769  19.898  1.00 49.16           C
ATOM    457  O   THR A  62     -13.328 -18.025  19.539  1.00 52.34           O
ATOM    458  N   SER A  63     -14.153 -20.095  19.864  1.00 45.17           N
ATOM    459  CA  SER A  63     -12.921 -20.780  19.494  1.00 50.85           C
ATOM    460  CB  SER A  63     -12.836 -22.132  20.206  1.00 50.65           C
ATOM    461  OG  SER A  63     -13.846 -23.012  19.741  1.00 51.91           O
ATOM    462  C   SER A  63     -12.795 -20.994  17.991  1.00 49.30           C
ATOM    463  O   SER A  63     -13.773 -20.898  17.250  1.00 50.34           O
ATOM    464  N   ARG A  64     -11.574 -21.281  17.553  1.00 52.27           N
ATOM    465  CA  ARG A  64     -11.321 -21.687  16.178  1.00 53.49           C
ATOM    466  CB  ARG A  64     -10.021 -21.073  15.656  1.00 50.63           C
ATOM    467  CG  ARG A  64      -9.959 -19.558  15.760  1.00 53.24           C
ATOM    468  CD  ARG A  64      -8.632 -19.030  15.241  1.00 52.59           C
ATOM    469  NE  ARG A  64      -8.443 -19.331  13.825  1.00 54.67           N
ATOM    470  CZ  ARG A  64      -7.258 -19.499  13.247  1.00 59.44           C
ATOM    471  NH1 ARG A  64      -6.147 -19.402  13.966  1.00 54.57           N
ATOM    472  NH2 ARG A  64      -7.183 -19.770  11.951  1.00 62.88           N
ATOM    473  C   ARG A  64     -11.260 -23.208  16.122  1.00 50.60           C
ATOM    474  O   ARG A  64     -10.897 -23.854  17.105  1.00 48.63           O
ATOM    475  N   SER A  65     -11.617 -23.779  14.976  1.00 50.69           N
ATOM    476  CA  SER A  65     -11.650 -25.230  14.829  1.00 50.74           C
ATOM    477  CB  SER A  65     -12.305 -25.620  13.502  1.00 56.13           C
ATOM    478  OG  SER A  65     -11.601 -25.065  12.405  1.00 56.38           O
ATOM    479  C   SER A  65     -10.257 -25.842  14.916  1.00 50.85           C
ATOM    480  O   SER A  65     -10.080 -26.912  15.494  1.00 50.06           O
ATOM    481  N   GLY A  66      -9.273 -25.159  14.342  1.00 50.78           N
ATOM    482  CA  GLY A  66      -7.907 -25.651  14.334  1.00 47.62           C
ATOM    483  C   GLY A  66      -7.310 -25.794  15.721  1.00 52.24           C
ATOM    484  O   GLY A  66      -6.897 -26.883  16.116  1.00 52.67           O
ATOM    485  N   VAL A  67      -7.269 -24.691  16.462  1.00 45.65           N
ATOM    486  CA  VAL A  67      -6.679 -24.680  17.797  1.00 51.57           C
ATOM    487  CB  VAL A  67      -6.684 -23.257  18.396  1.00 52.16           C
ATOM    488  CG1 VAL A  67      -6.258 -23.287  19.856  1.00 44.86           C
ATOM    489  CG2 VAL A  67      -5.777 -22.340  17.591  1.00 48.61           C
ATOM    490  C   VAL A  67      -7.400 -25.622  18.759  1.00 48.42           C
ATOM    491  O   VAL A  67      -6.764 -26.399  19.473  1.00 44.23           O
ATOM    492  N   SER A  68      -8.727 -25.554  18.767  1.00 44.96           N
ATOM    493  CA  SER A  68      -9.531 -26.326  19.709  1.00 43.64           C
ATOM    494  CB  SER A  68     -10.985 -25.851  19.671  1.00 45.12           C
ATOM    495  OG  SER A  68     -11.610 -26.215  18.455  1.00 51.14           O
ATOM    496  C   SER A  68      -9.470 -27.832  19.451  1.00 48.74           C
ATOM    497  O   SER A  68      -9.547 -28.628  20.386  1.00 47.55           O
ATOM    498  N   SER A  69      -9.330 -28.222  18.188  1.00 46.80           N
ATOM    499  CA  SER A  69      -9.293 -29.640  17.837  1.00 47.36           C
ATOM    500  CB  SER A  69      -9.760 -29.849  16.394  1.00 47.96           C
ATOM    501  OG  SER A  69      -8.764 -29.437  15.474  1.00 49.01           O
ATOM    502  C   SER A  69      -7.903 -30.237  18.019  1.00 45.23           C
ATOM    503  O   SER A  69      -7.764 -31.422  18.321  1.00 48.28           O
ATOM    504  N   LYS A  70      -6.878 -29.412  17.839  1.00 47.88           N
ATOM    505  CA  LYS A  70      -5.499 -29.887  17.883  1.00 45.34           C
ATOM    506  CB  LYS A  70      -4.625 -29.057  16.938  1.00 52.57           C
ATOM    507  CG  LYS A  70      -4.894 -29.308  15.461  1.00 53.00           C
ATOM    508  CD  LYS A  70      -4.091 -28.354  14.588  1.00 55.38           C
ATOM    509  CE  LYS A  70      -4.549 -28.402  13.139  1.00 58.55           C
ATOM    510  NZ  LYS A  70      -4.055 -27.231  12.361  1.00 67.47           N
ATOM    511  C   LYS A  70      -4.908 -29.861  19.290  1.00 47.80           C
ATOM    512  O   LYS A  70      -3.983 -30.614  19.592  1.00 56.64           O
ATOM    513  N   THR A  71      -5.443 -28.996  20.147  1.00 49.40           N
ATOM    514  CA  THR A  71      -4.907 -28.832  21.497  1.00 50.29           C
ATOM    515  CB  THR A  71      -4.261 -27.443  21.678  1.00 52.76           C
ATOM    516  OG1 THR A  71      -5.279 -26.435  21.650  1.00 48.64           O
ATOM    517  CG2 THR A  71      -3.246 -27.171  20.578  1.00 53.94           C
ATOM    518  C   THR A  71      -5.968 -29.011  22.580  1.00 51.34           C
ATOM    519  O   THR A  71      -7.154 -29.156  22.287  1.00 50.68           O
ATOM    520  N   HIS A  72      -5.525 -28.993  23.835  1.00 51.91           N
ATOM    521  CA  HIS A  72      -6.425 -29.100  24.978  1.00 44.54           C
ATOM    522  CB  HIS A  72      -5.760 -29.873  26.120  1.00 49.37           C
ATOM    523  CG  HIS A  72      -5.593 -31.336  25.846  1.00 50.45           C
ATOM    524  ND1 HIS A  72      -4.392 -31.886  25.452  1.00 57.30           N
ATOM    525  CE1 HIS A  72      -4.542 -33.189  25.288  1.00 50.76           C
ATOM    526  NE2 HIS A  72      -5.794 -33.503  25.561  1.00 55.81           N
ATOM    527  CD2 HIS A  72      -6.473 -32.360  25.914  1.00 51.30           C
ATOM    528  C   HIS A  72      -6.862 -27.725  25.473  1.00 47.07           C
ATOM    529  O   HIS A  72      -7.416 -27.596  26.564  1.00 48.25           O
ATOM    530  N   LEU A  73      -6.603 -26.698  24.671  1.00 47.66           N
ATOM    531  CA  LEU A  73      -7.002 -25.342  25.024  1.00 44.29           C
ATOM    532  CB  LEU A  73      -6.147 -24.316  24.279  1.00 45.59           C
ATOM    533  CG  LEU A  73      -4.673 -24.280  24.686  1.00 47.60           C
ATOM    534  CD1 LEU A  73      -3.903 -23.264  23.857  1.00 42.38           C
ATOM    535  CD2 LEU A  73      -4.543 -23.978  26.170  1.00 49.98           C
ATOM    536  C   LEU A  73      -8.479 -25.122  24.724  1.00 40.62           C
ATOM    537  O   LEU A  73      -8.882 -25.038  23.564  1.00 43.44           O
ATOM    538  N   VAL A  74      -9.280 -25.032  25.780  1.00 44.08           N
ATOM    539  CA  VAL A  74     -10.721 -24.863  25.640  1.00 46.72           C
ATOM    540  CB  VAL A  74     -11.489 -25.804  26.587  1.00 46.33           C
ATOM    541  CG1 VAL A  74     -12.978 -25.503  26.543  1.00 43.07           C
ATOM    542  CG2 VAL A  74     -11.219 -27.254  26.222  1.00 43.24           C
ATOM    543  C   VAL A  74     -11.144 -23.426  25.916  1.00 48.51           C
ATOM    544  O   VAL A  74     -10.882 -22.886  26.991  1.00 46.75           O
ATOM    545  N   ILE A  75     -11.800 -22.812  24.939  1.00 43.16           N
ATOM    546  CA  ILE A  75     -12.298 -21.452  25.092  1.00 42.09           C
ATOM    547  CB  ILE A  75     -11.958 -20.581  23.868  1.00 50.75           C
ATOM    548  CG1 ILE A  75     -10.442 -20.450  23.710  1.00 42.32           C
ATOM    549  CD1 ILE A  75     -10.025 -19.611  22.524  1.00 43.49           C
ATOM    550  CG2 ILE A  75     -12.601 -19.207  23.997  1.00 48.21           C
ATOM    551  C   ILE A  75     -13.806 -21.442  25.306  1.00 46.08           C
ATOM    552  O   ILE A  75     -14.568 -21.861  24.435  1.00 47.53           O
ATOM    553  N   GLU A  76     -14.231 -20.971  26.474  1.00 49.44           N
ATOM    554  CA  GLU A  76     -15.650 -20.807  26.756  1.00 48.62           C
ATOM    555  CB  GLU A  76     -15.889 -20.598  28.254  1.00 48.84           C
ATOM    556  CG  GLU A  76     -17.339 -20.309  28.628  1.00 47.51           C
ATOM    557  CD  GLU A  76     -18.269 -21.480  28.363  1.00 52.55           C
ATOM    558  OE1 GLU A  76     -17.778 -22.622  28.240  1.00 52.54           O
ATOM    559  OE2 GLU A  76     -19.496 -21.257  28.284  1.00 55.41           O
ATOM    560  C   GLU A  76     -16.194 -19.628  25.960  1.00 50.77           C
ATOM    561  O   GLU A  76     -15.754 -18.493  26.146  1.00 49.77           O
ATOM    562  N   THR A  77     -17.141 -19.907  25.069  1.00 49.10           N
ATOM    563  CA  THR A  77     -17.710 -18.885  24.196  1.00 48.22           C
ATOM    564  CB  THR A  77     -18.831 -19.460  23.312  1.00 46.59           C
ATOM    565  OG1 THR A  77     -18.303 -20.506  22.487  1.00 54.86           O
ATOM    566  CG2 THR A  77     -19.418 -18.373  22.426  1.00 42.02           C
ATOM    567  C   THR A  77     -18.263 -17.703  24.983  1.00 53.24           C
ATOM    568  O   THR A  77     -19.176 -17.854  25.795  1.00 49.59           O
ATOM    569  N   GLY A  78     -17.694 -16.527  24.739  1.00 52.30           N
ATOM    570  CA  GLY A  78     -18.116 -15.321  25.423  1.00 47.49           C
ATOM    571  C   GLY A  78     -19.249 -14.618  24.703  1.00 51.45           C
ATOM    572  O   GLY A  78     -19.262 -14.534  23.475  1.00 50.12           O
ATOM    573  N   LYS A  79     -20.208 -14.118  25.473  1.00 48.19           N
ATOM    574  CA  LYS A  79     -21.320 -13.359  24.915  1.00 52.86           C
ATOM    575  CB  LYS A  79     -22.650 -13.785  25.547  1.00 47.62           C
ATOM    576  CG  LYS A  79     -23.277 -15.037  24.937  1.00 51.08           C
ATOM    577  CD  LYS A  79     -22.469 -16.295  25.226  1.00 46.88           C
ATOM    578  CE  LYS A  79     -22.261 -16.491  26.720  1.00 51.91           C
ATOM    579  NZ  LYS A  79     -21.618 -17.800  27.019  1.00 50.48           N
ATOM    580  C   LYS A  79     -21.079 -11.871  25.128  1.00 51.29           C
ATOM    581  O   LYS A  79     -21.318 -11.341  26.213  1.00 57.44           O
ATOM    582  N   ILE A  80     -20.598 -11.203  24.085  1.00 50.48           N
ATOM    583  CA  ILE A  80     -20.217  -9.799  24.183  1.00 51.81           C
ATOM    584  CB  ILE A  80     -19.152  -9.433  23.134  1.00 53.85           C
ATOM    585  CG1 ILE A  80     -18.060 -10.505  23.085  1.00 49.09           C
ATOM    586  CD1 ILE A  80     -17.322 -10.695  24.395  1.00 52.25           C
ATOM    587  CG2 ILE A  80     -18.559  -8.063  23.432  1.00 58.03           C
ATOM    588  C   ILE A  80     -21.425  -8.885  24.013  1.00 55.34           C
ATOM    589  O   ILE A  80     -21.945  -8.724  22.909  1.00 56.56           O
ATOM    590  N   ASP A  81     -21.863  -8.289  25.118  1.00 56.36           N
ATOM    591  CA  ASP A  81     -23.037  -7.425  25.115  1.00 61.23           C
ATOM    592  CB  ASP A  81     -23.421  -7.039  26.546  1.00 63.91           C
ATOM    593  CG  ASP A  81     -23.946  -8.214  27.346  1.00 63.10           C
ATOM    594  OD1 ASP A  81     -25.077  -8.663  27.066  1.00 61.78           O
ATOM    595  OD2 ASP A  81     -23.233  -8.682  28.258  1.00 62.47           O
ATOM    596  C   ASP A  81     -22.827  -6.163  24.289  1.00 64.11           C
ATOM    597  O   ASP A  81     -21.715  -5.641  24.199  1.00 64.84           O
ATOM    598  N   ALA A  82     -23.908  -5.682  23.685  1.00 65.23           N
ATOM    599  CA  ALA A  82     -23.889  -4.407  22.986  1.00 61.65           C
ATOM    600  CB  ALA A  82     -25.182  -4.201  22.214  1.00 61.86           C
ATOM    601  C   ALA A  82     -23.675  -3.281  23.989  1.00 63.25           C
ATOM    602  O   ALA A  82     -24.411  -3.166  24.968  1.00 65.12           O
ATOM    603  N   GLY A  83     -22.661  -2.459  23.750  1.00 66.29           N
ATOM    604  CA  GLY A  83     -22.363  -1.357  24.644  1.00 63.06           C
ATOM    605  C   GLY A  83     -21.143  -1.612  25.506  1.00 68.83           C
ATOM    606  O   GLY A  83     -20.596  -0.685  26.102  1.00 70.72           O
ATOM    607  N   TYR A  84     -20.716  -2.869  25.582  1.00 67.28           N
ATOM    608  CA  TYR A  84     -19.504  -3.200  26.319  1.00 62.61           C
ATOM    609  CB  TYR A  84     -19.366  -4.710  26.518  1.00 61.76           C
ATOM    610  CG  TYR A  84     -18.041  -5.103  27.133  1.00 61.92           C
ATOM    611  CD1 TYR A  84     -17.789  -4.888  28.481  1.00 60.65           C
ATOM    612  CE1 TYR A  84     -16.579  -5.238  29.046  1.00 61.70           C
ATOM    613  CZ  TYR A  84     -15.600  -5.810  28.261  1.00 59.45           C
ATOM    614  OH  TYR A  84     -14.392  -6.160  28.820  1.00 56.80           O
ATOM    615  CE2 TYR A  84     -15.823  -6.029  26.919  1.00 57.45           C
ATOM    616  CD2 TYR A  84     -17.038  -5.675  26.363  1.00 55.36           C
ATOM    617  C   TYR A  84     -18.287  -2.655  25.585  1.00 61.82           C
ATOM    618  O   TYR A  84     -17.965  -3.095  24.481  1.00 59.26           O
ATOM    619  N   HIS A  85     -17.614  -1.695  26.209  1.00 66.13           N
ATOM    620  CA  HIS A  85     -16.486  -1.019  25.585  1.00 69.77           C
ATOM    621  CB  HIS A  85     -16.724   0.492  25.566  1.00 67.26           C
ATOM    622  CG  HIS A  85     -17.889   0.906  24.722  1.00 67.73           C
ATOM    623  ND1 HIS A  85     -18.702   1.973  25.047  1.00 73.60           N
ATOM    624  CE1 HIS A  85     -19.640   2.104  24.127  1.00 73.31           C
ATOM    625  NE2 HIS A  85     -19.467   1.163  23.216  1.00 71.04           N
ATOM    626  CD2 HIS A  85     -18.378   0.401  23.567  1.00 72.43           C
ATOM    627  C   HIS A  85     -15.174  -1.336  26.294  1.00 66.12           C
ATOM    628  O   HIS A  85     -14.182  -0.626  26.130  1.00 64.57           O
ATOM    629  N   GLY A  86     -15.174  -2.406  27.081  1.00 64.23           N
ATOM    630  CA  GLY A  86     -13.986  -2.816  27.806  1.00 59.60           C
ATOM    631  C   GLY A  86     -13.084  -3.718  26.987  1.00 57.34           C
ATOM    632  O   GLY A  86     -13.364  -4.007  25.824  1.00 57.21           O
ATOM    633  N   ASN A  87     -11.993  -4.164  27.601  1.00 56.48           N
ATOM    634  CA  ASN A  87     -11.046  -5.053  26.943  1.00 51.26           C
ATOM    635  CB  ASN A  87      -9.743  -5.124  27.745  1.00 52.18           C
ATOM    636  CG  ASN A  87      -8.599  -5.742  26.960  1.00 58.63           C
ATOM    637  OD1 ASN A  87      -8.807  -6.388  25.933  1.00 58.76           O
ATOM    638  ND2 ASN A  87      -7.380  -5.548  27.448  1.00 60.27           N
ATOM    639  C   ASN A  87     -11.632  -6.450  26.766  1.00 57.42           C
ATOM    640  O   ASN A  87     -12.006  -7.102  27.741  1.00 55.96           O
ATOM    641  N   LEU A  88     -11.714  -6.903  25.518  1.00 51.98           N
ATOM    642  CA  LEU A  88     -12.208  -8.243  25.222  1.00 58.19           C
ATOM    643  CB  LEU A  88     -12.337  -8.454  23.712  1.00 52.78           C
ATOM    644  CG  LEU A  88     -13.326  -7.555  22.968  1.00 56.59           C
ATOM    645  CD1 LEU A  88     -13.269  -7.823  21.472  1.00 54.25           C
ATOM    646  CD2 LEU A  88     -14.737  -7.750  23.499  1.00 59.48           C
ATOM    647  C   LEU A  88     -11.289  -9.300  25.819  1.00 52.56           C
ATOM    648  O   LEU A  88     -10.113  -9.383  25.466  1.00 51.91           O
ATOM    649  N   GLY A  89     -11.831 -10.102  26.729  1.00 46.85           N
ATOM    650  CA  GLY A  89     -11.059 -11.141  27.385  1.00 53.50           C
ATOM    651  C   GLY A  89     -11.442 -12.530  26.916  1.00 53.86           C
ATOM    652  O   GLY A  89     -12.624 -12.855  26.807  1.00 50.62           O
ATOM    653  N   ILE A  90     -10.436 -13.353  26.640  1.00 50.04           N
ATOM    654  CA  ILE A  90     -10.667 -14.711  26.165  1.00 52.79           C
ATOM    655  CB  ILE A  90      -9.603 -15.129  25.133  1.00 50.77           C
ATOM    656  CG1 ILE A  90      -9.617 -14.164  23.945  1.00 50.18           C
ATOM    657  CD1 ILE A  90      -8.397 -14.262  23.062  1.00 52.75           C
ATOM    658  CG2 ILE A  90      -9.847 -16.550  24.657  1.00 50.48           C
ATOM    659  C   ILE A  90     -10.681 -15.702  27.328  1.00 49.96           C
ATOM    660  O   ILE A  90      -9.649 -15.974  27.942  1.00 47.08           O
ATOM    661  N   ASN A  91     -11.865 -16.230  27.622  1.00 51.93           N
ATOM    662  CA  ASN A  91     -12.062 -17.161  28.730  1.00 46.91           C
ATOM    663  CB  ASN A  91     -13.544 -17.198  29.114  1.00 42.23           C
ATOM    664  CG  ASN A  91     -13.787 -17.853  30.457  1.00 45.67           C
ATOM    665  OD1 ASN A  91     -12.849 -18.201  31.174  1.00 46.91           O
ATOM    666  ND2 ASN A  91     -15.057 -18.017  30.809  1.00 46.77           N
ATOM    667  C   ASN A  91     -11.562 -18.559  28.372  1.00 47.54           C
ATOM    668  O   ASN A  91     -12.228 -19.296  27.645  1.00 47.27           O
ATOM    669  N   ILE A  92     -10.393 -18.923  28.892  1.00 44.01           N
ATOM    670  CA  ILE A  92      -9.694 -20.119  28.428  1.00 43.41           C
ATOM    671  CB  ILE A  92      -8.432 -19.723  27.613  1.00 51.10           C
ATOM    672  CG1 ILE A  92      -7.930 -20.890  26.757  1.00 50.16           C
ATOM    673  CD1 ILE A  92      -6.817 -20.510  25.802  1.00 47.59           C
ATOM    674  CG2 ILE A  92      -7.333 -19.192  28.528  1.00 50.41           C
ATOM    675  C   ILE A  92      -9.287 -21.060  29.565  1.00 43.29           C
ATOM    676  O   ILE A  92      -9.089 -20.634  30.704  1.00 44.47           O
ATOM    677  N   LYS A  93      -9.183 -22.347  29.246  1.00 45.59           N
ATOM    678  CA  LYS A  93      -8.657 -23.336  30.178  1.00 44.95           C
ATOM    679  CB  LYS A  93      -9.786 -24.020  30.954  1.00 48.38           C
ATOM    680  CG  LYS A  93      -9.278 -25.047  31.963  1.00 50.94           C
ATOM    681  CD  LYS A  93     -10.321 -26.100  32.308  1.00 45.62           C
ATOM    682  CE  LYS A  93      -9.857 -26.960  33.475  1.00 49.03           C
ATOM    683  NZ  LYS A  93     -10.707 -28.168  33.660  1.00 46.34           N
ATOM    684  C   LYS A  93      -7.832 -24.389  29.446  1.00 43.05           C
ATOM    685  O   LYS A  93      -8.208 -24.845  28.367  1.00 44.26           O
ATOM    686  N   ASN A  94      -6.702 -24.767  30.037  1.00 48.57           N
ATOM    687  CA  ASN A  94      -5.923 -25.900  29.554  1.00 44.63           C
ATOM    688  CB  ASN A  94      -4.436 -25.713  29.877  1.00 49.78           C
ATOM    689  CG  ASN A  94      -3.571 -26.874  29.398  1.00 50.92           C
ATOM    690  OD1 ASN A  94      -4.045 -27.789  28.721  1.00 51.47           O
ATOM    691  ND2 ASN A  94      -2.291 -26.837  29.750  1.00 48.52           N
ATOM    692  C   ASN A  94      -6.459 -27.178  30.187  1.00 44.26           C
ATOM    693  O   ASN A  94      -6.041 -27.554  31.279  1.00 45.40           O
ATOM    694  N   ASP A  95      -7.384 -27.845  29.502  1.00 46.04           N
ATOM    695  CA  ASP A  95      -8.051 -29.008  30.080  1.00 44.28           C
ATOM    696  CB  ASP A  95      -9.454 -29.171  29.487  1.00 49.24           C
ATOM    697  CG  ASP A  95     -10.361 -30.015  30.365  1.00 45.78           C
ATOM    698  OD1 ASP A  95     -10.238 -29.924  31.605  1.00 44.98           O
ATOM    699  OD2 ASP A  95     -11.193 -30.768  29.818  1.00 43.58           O
ATOM    700  C   ASP A  95      -7.255 -30.298  29.895  1.00 46.20           C
ATOM    701  O   ASP A  95      -7.808 -31.395  29.975  1.00 49.60           O
ATOM    702  N   HIS A  96      -5.956 -30.170  29.648  1.00 45.00           N
ATOM    703  CA  HIS A  96      -5.081 -31.332  29.669  1.00 48.62           C
ATOM    704  CB  HIS A  96      -3.688 -30.990  29.136  1.00 49.57           C
ATOM    705  CG  HIS A  96      -2.811 -32.185  28.920  1.00 50.35           C
ATOM    706  ND1 HIS A  96      -2.259 -32.904  29.959  1.00 51.55           N
ATOM    707  CE1 HIS A  96      -1.535 -33.895  29.471  1.00 53.98           C
ATOM    708  NE2 HIS A  96      -1.594 -33.844  28.152  1.00 54.70           N
ATOM    709  CD2 HIS A  96      -2.385 -32.784  27.783  1.00 49.84           C
ATOM    710  C   HIS A  96      -5.003 -31.837  31.103  1.00 50.81           C
ATOM    711  O   HIS A  96      -4.877 -31.045  32.035  1.00 47.48           O
ATOM    712  N   GLU A  97      -5.095 -33.151  31.280  1.00 47.80           N
ATOM    713  CA  GLU A  97      -5.081 -33.741  32.612  1.00 52.84           C
ATOM    714  CB  GLU A  97      -5.376 -35.240  32.537  1.00 54.26           C
ATOM    715  CG  GLU A  97      -6.528 -35.697  33.416  1.00 56.20           C
ATOM    716  CD  GLU A  97      -6.799 -37.183  33.295  1.00 64.44           C
ATOM    717  OE1 GLU A  97      -5.853 -37.938  32.989  1.00 66.71           O
ATOM    718  OE2 GLU A  97      -7.960 -37.597  33.502  1.00 58.48           O
ATOM    719  C   GLU A  97      -3.742 -33.502  33.305  1.00 57.82           C
ATOM    720  O   GLU A  97      -2.698 -33.449  32.654  1.00 56.68           O
ATOM    721  N   ASP A  98      -3.779 -33.349  34.624  1.00 53.03           N
ATOM    722  CA  ASP A  98      -2.563 -33.173  35.409  1.00 63.33           C
ATOM    723  CB  ASP A  98      -2.779 -32.148  36.528  1.00 63.13           C
ATOM    724  CG  ASP A  98      -1.494 -31.794  37.260  1.00 69.51           C
ATOM    725  OD1 ASP A  98      -0.416 -32.290  36.868  1.00 70.74           O
ATOM    726  OD2 ASP A  98      -1.563 -31.013  38.233  1.00 70.34           O
ATOM    727  C   ASP A  98      -2.135 -34.522  35.980  1.00 66.56           C
ATOM    728  O   ASP A  98      -2.585 -34.928  37.052  1.00 74.94           O
ATOM    729  N   ASP A  99      -1.267 -35.210  35.246  1.00 67.71           N
ATOM    730  CA  ASP A  99      -0.840 -36.557  35.604  1.00 71.71           C
ATOM    731  CB  ASP A  99      -0.759 -37.425  34.349  1.00 73.51           C
ATOM    732  CG  ASP A  99      -0.161 -36.684  33.168  1.00 76.70           C
ATOM    733  OD1 ASP A  99       0.626 -35.740  33.390  1.00 76.93           O
ATOM    734  OD2 ASP A  99      -0.486 -37.041  32.017  1.00 75.47           O
ATOM    735  C   ASP A  99       0.501 -36.571  36.328  1.00 72.90           C
ATOM    736  O   ASP A  99       1.056 -37.640  36.588  1.00 78.51           O
ATOM    737  N   LYS A 100       1.012 -35.380  36.629  1.00 72.48           N
ATOM    738  CA  LYS A 100       2.262 -35.194  37.371  1.00 77.43           C
ATOM    739  CB  LYS A 100       2.210 -35.942  38.710  1.00 80.87           C
ATOM    740  CG  LYS A 100       1.140 -35.451  39.660  1.00 77.23           C
ATOM    741  CD  LYS A 100       1.288 -33.965  39.909  1.00 75.86           C
ATOM    742  CE  LYS A 100       0.395 -33.495  41.042  1.00 73.32           C
ATOM    743  NZ  LYS A 100      -1.041 -33.481  40.651  1.00 83.24           N
ATOM    744  C   LYS A 100       3.503 -35.635  36.595  1.00 77.24           C
ATOM    745  O   LYS A 100       4.531 -35.942  37.194  1.00 80.33           O
ATOM    746  N   MET A 101       3.414 -35.667  35.271  1.00 76.23           N
ATOM    747  CA  MET A 101       4.576 -36.004  34.451  1.00 69.39           C
ATOM    748  CB  MET A 101       4.144 -36.703  33.160  1.00 75.55           C
ATOM    749  CG  MET A 101       3.282 -37.941  33.379  1.00 81.66           C
ATOM    750  SD  MET A 101       4.210 -39.487  33.307  1.00 97.55           S
ATOM    751  CE  MET A 101       4.364 -39.703  31.537  1.00 82.44           C
ATOM    752  C   MET A 101       5.385 -34.744  34.138  1.00 73.01           C
ATOM    753  O   MET A 101       4.879 -33.629  34.269  1.00 71.32           O
ATOM    754  N   GLN A 102       6.640 -34.921  33.734  1.00 69.13           N
ATOM    755  CA  GLN A 102       7.514 -33.784  33.449  1.00 65.78           C
ATOM    756  CB  GLN A 102       8.594 -33.659  34.525  1.00 70.31           C
ATOM    757  CG  GLN A 102       8.118 -33.052  35.827  1.00 73.15           C
ATOM    758  CD  GLN A 102       9.219 -32.980  36.864  1.00 79.47           C
ATOM    759  OE1 GLN A 102      10.089 -33.848  36.921  1.00 84.42           O
ATOM    760  NE2 GLN A 102       9.193 -31.936  37.685  1.00 86.97           N
ATOM    761  C   GLN A 102       8.179 -33.873  32.078  1.00 69.78           C
ATOM    762  O   GLN A 102       8.579 -34.952  31.644  1.00 71.49           O
ATOM    763  N   THR A 103       8.297 -32.732  31.403  1.00 65.42           N
ATOM    764  CA  THR A 103       8.994 -32.667  30.119  1.00 66.57           C
ATOM    765  CB  THR A 103       8.016 -32.747  28.923  1.00 66.48           C
ATOM    766  OG1 THR A 103       6.991 -31.755  29.068  1.00 61.86           O
ATOM    767  CG2 THR A 103       7.375 -34.119  28.837  1.00 74.17           C
ATOM    768  C   THR A 103       9.815 -31.389  29.978  1.00 68.64           C
ATOM    769  O   THR A 103       9.706 -30.473  30.794  1.00 69.87           O
ATOM    770  N   ILE A 104      10.640 -31.342  28.935  1.00 70.03           N
ATOM    771  CA  ILE A 104      11.437 -30.159  28.627  1.00 70.36           C
ATOM    772  CB  ILE A 104      12.909 -30.520  28.329  1.00 70.76           C
ATOM    773  CG1 ILE A 104      12.996 -31.444  27.112  1.00 70.23           C
ATOM    774  CD1 ILE A 104      14.381 -32.016  26.869  1.00 76.61           C
ATOM    775  CG2 ILE A 104      13.560 -31.159  29.545  1.00 72.17           C
ATOM    776  C   ILE A 104      10.854 -29.418  27.430  1.00 69.35           C
ATOM    777  O   ILE A 104      11.383 -28.393  27.001  1.00 74.24           O
ATOM    778  N   PHE A 105       9.759 -29.947  26.894  1.00 63.37           N
ATOM    779  CA  PHE A 105       9.126 -29.357  25.723  1.00 67.32           C
ATOM    780  CB  PHE A 105       8.976 -30.394  24.607  1.00 68.02           C
ATOM    781  CG  PHE A 105      10.220 -31.185  24.337  1.00 72.06           C
ATOM    782  CD1 PHE A 105      11.268 -30.629  23.623  1.00 71.79           C
ATOM    783  CE1 PHE A 105      12.413 -31.358  23.368  1.00 70.33           C
ATOM    784  CZ  PHE A 105      12.517 -32.657  23.820  1.00 72.26           C
ATOM    785  CE2 PHE A 105      11.477 -33.226  24.528  1.00 73.19           C
ATOM    786  CD2 PHE A 105      10.335 -32.492  24.781  1.00 71.73           C
ATOM    787  C   PHE A 105       7.759 -28.771  26.042  1.00 66.02           C
ATOM    788  O   PHE A 105       6.861 -29.479  26.500  1.00 68.46           O
ATOM    789  N   LEU A 106       7.607 -27.474  25.798  1.00 61.34           N
ATOM    790  CA  LEU A 106       6.289 -26.861  25.784  1.00 60.97           C
ATOM    791  CB  LEU A 106       6.374 -25.345  25.976  1.00 61.21           C
ATOM    792  CG  LEU A 106       6.769 -24.806  27.350  1.00 63.32           C
ATOM    793  CD1 LEU A 106       7.201 -23.353  27.237  1.00 64.05           C
ATOM    794  CD2 LEU A 106       5.613 -24.944  28.328  1.00 55.52           C
ATOM    795  C   LEU A 106       5.625 -27.189  24.456  1.00 59.56           C
ATOM    796  O   LEU A 106       6.284 -27.643  23.521  1.00 62.24           O
ATOM    797  N   ARG A 107       4.320 -26.965  24.376  1.00 57.02           N
ATOM    798  CA  ARG A 107       3.596 -27.146  23.127  1.00 55.93           C
ATOM    799  CB  ARG A 107       2.431 -28.123  23.307  1.00 57.68           C
ATOM    800  CG  ARG A 107       2.824 -29.509  23.802  1.00 58.32           C
ATOM    801  CD  ARG A 107       3.336 -30.395  22.677  1.00 66.43           C
ATOM    802  NE  ARG A 107       3.726 -31.716  23.164  1.00 69.01           N
ATOM    803  CZ  ARG A 107       3.704 -32.823  22.429  1.00 67.97           C
ATOM    804  NH1 ARG A 107       3.307 -32.776  21.165  1.00 64.60           N
ATOM    805  NH2 ARG A 107       4.077 -33.980  22.959  1.00 65.57           N
ATOM    806  C   ARG A 107       3.081 -25.799  22.642  1.00 55.36           C
ATOM    807  O   ARG A 107       2.646 -24.974  23.445  1.00 56.41           O
ATOM    808  N   ASN A 108       3.140 -25.565  21.336  1.00 55.36           N
ATOM    809  CA  ASN A 108       2.482 -24.396  20.772  1.00 53.85           C
ATOM    810  CB  ASN A 108       3.201 -23.900  19.511  1.00 54.37           C
ATOM    811  CG  ASN A 108       3.333 -24.969  18.436  1.00 60.91           C
ATOM    812  OD1 ASN A 108       2.516 -25.885  18.336  1.00 56.79           O
ATOM    813  ND2 ASN A 108       4.371 -24.847  17.616  1.00 65.32           N
ATOM    814  C   ASN A 108       1.025 -24.732  20.483  1.00 53.18           C
ATOM    815  O   ASN A 108       0.568 -25.833  20.789  1.00 53.54           O
ATOM    816  N   ILE A 109       0.298 -23.793  19.892  1.00 52.01           N
ATOM    817  CA  ILE A 109      -1.116 -24.008  19.613  1.00 51.89           C
ATOM    818  CB  ILE A 109      -1.893 -22.682  19.636  1.00 55.61           C
ATOM    819  CG1 ILE A 109      -1.326 -21.706  18.610  1.00 53.00           C
ATOM    820  CD1 ILE A 109      -1.644 -20.263  18.923  1.00 62.22           C
ATOM    821  CG2 ILE A 109      -1.849 -22.079  21.033  1.00 48.61           C
ATOM    822  C   ILE A 109      -1.326 -24.727  18.281  1.00 57.48           C
ATOM    823  O   ILE A 109      -2.436 -24.770  17.749  1.00 55.94           O
ATOM    824  N   ASP A 110      -0.243 -25.288  17.751  1.00 58.26           N
ATOM    825  CA  ASP A 110      -0.326 -26.272  16.681  1.00 55.87           C
ATOM    826  CB  ASP A 110       0.634 -25.938  15.539  1.00 65.88           C
ATOM    827  CG  ASP A 110       0.060 -24.924  14.569  1.00 67.80           C
ATOM    828  OD1 ASP A 110      -1.176 -24.900  14.390  1.00 72.02           O
ATOM    829  OD2 ASP A 110       0.847 -24.152  13.982  1.00 75.13           O
ATOM    830  C   ASP A 110      -0.004 -27.638  17.274  1.00 59.44           C
ATOM    831  O   ASP A 110       0.145 -28.626  16.555  1.00 63.39           O
ATOM    832  N   ASN A 111       0.108 -27.665  18.601  1.00 57.35           N
ATOM    833  CA  ASN A 111       0.459 -28.860  19.370  1.00 61.50           C
ATOM    834  CB  ASN A 111      -0.629 -29.929  19.230  1.00 56.53           C
ATOM    835  CG  ASN A 111      -0.591 -30.951  20.352  1.00 61.16           C
ATOM    836  OD1 ASN A 111      -0.320 -30.614  21.505  1.00 63.69           O
ATOM    837  ND2 ASN A 111      -0.851 -32.209  20.015  1.00 55.38           N
ATOM    838  C   ASN A 111       1.818 -29.437  18.970  1.00 59.30           C
ATOM    839  O   ASN A 111       2.066 -30.635  19.111  1.00 67.27           O
ATOM    840  N   GLU A 112       2.699 -28.573  18.476  1.00 61.21           N
ATOM    841  CA  GLU A 112       4.068 -28.968  18.162  1.00 62.92           C
ATOM    842  CB  GLU A 112       4.566 -28.257  16.900  1.00 62.23           C
ATOM    843  CG  GLU A 112       3.703 -28.499  15.672  1.00 65.93           C
ATOM    844  CD  GLU A 112       4.055 -27.576  14.520  1.00 76.32           C
ATOM    845  OE1 GLU A 112       4.675 -26.518  14.766  1.00 75.79           O
ATOM    846  OE2 GLU A 112       3.700 -27.902  13.368  1.00 83.34           O
ATOM    847  C   GLU A 112       4.984 -28.658  19.341  1.00 63.58           C
ATOM    848  O   GLU A 112       4.808 -27.647  20.022  1.00 65.75           O
ATOM    849  N   LYS A 113       5.957 -29.533  19.577  1.00 65.46           N
ATOM    850  CA  LYS A 113       6.911 -29.346  20.666  1.00 65.11           C
ATOM    851  CB  LYS A 113       7.762 -30.604  20.872  1.00 67.70           C
ATOM    852  CG  LYS A 113       6.962 -31.831  21.283  1.00 67.53           C
ATOM    853  CD  LYS A 113       7.857 -33.011  21.649  1.00 69.90           C
ATOM    854  CE  LYS A 113       8.774 -33.400  20.501  1.00 73.34           C
ATOM    855  NZ  LYS A 113       8.039 -33.607  19.223  1.00 75.98           N
ATOM    856  C   LYS A 113       7.815 -28.150  20.403  1.00 66.88           C
ATOM    857  O   LYS A 113       8.333 -27.983  19.300  1.00 72.17           O
ATOM    858  N   ILE A 114       8.008 -27.326  21.427  1.00 65.76           N
ATOM    859  CA  ILE A 114       8.829 -26.127  21.303  1.00 65.39           C
ATOM    860  CB  ILE A 114       8.229 -24.953  22.099  1.00 65.78           C
ATOM    861  CG1 ILE A 114       6.853 -24.590  21.539  1.00 62.54           C
ATOM    862  CD1 ILE A 114       6.193 -23.437  22.249  1.00 63.20           C
ATOM    863  CG2 ILE A 114       9.162 -23.746  22.062  1.00 66.70           C
ATOM    864  C   ILE A 114      10.254 -26.378  21.778  1.00 69.00           C
ATOM    865  O   ILE A 114      10.483 -26.720  22.937  1.00 69.00           O
ATOM    866  N   PHE A 115      11.209 -26.205  20.870  1.00 73.41           N
ATOM    867  CA  PHE A 115      12.617 -26.397  21.193  1.00 77.03           C
ATOM    868  CB  PHE A 115      13.363 -27.013  20.006  1.00 72.94           C
ATOM    869  CG  PHE A 115      12.839 -28.357  19.594  1.00 72.09           C
ATOM    870  CD2 PHE A 115      11.881 -28.469  18.600  1.00 75.90           C
ATOM    871  CE2 PHE A 115      11.400 -29.708  18.220  1.00 74.97           C
ATOM    872  CZ  PHE A 115      11.877 -30.850  18.833  1.00 75.16           C
ATOM    873  CE1 PHE A 115      12.833 -30.751  19.823  1.00 72.44           C
ATOM    874  CD1 PHE A 115      13.310 -29.510  20.198  1.00 76.80           C
ATOM    875  C   PHE A 115      13.276 -25.083  21.594  1.00 74.14           C
ATOM    876  O   PHE A 115      13.312 -24.133  20.814  1.00 69.92           O
ATOM    877  N   GLU A 116      13.792 -25.037  22.819  1.00 82.44           N
ATOM    878  CA  GLU A 116      14.514 -23.867  23.303  1.00 87.57           C
ATOM    879  CB  GLU A 116      13.920 -23.366  24.622  1.00 89.92           C
ATOM    880  CG  GLU A 116      12.402 -23.433  24.696  1.00 84.13           C
ATOM    881  CD  GLU A 116      11.855 -22.835  25.979  1.00 86.45           C
ATOM    882  OE1 GLU A 116      11.603 -23.601  26.933  1.00 84.85           O
ATOM    883  OE2 GLU A 116      11.671 -21.600  26.032  1.00 88.61           O
ATOM    884  C   GLU A 116      15.992 -24.192  23.484  1.00 90.63           C
ATOM    885  O   GLU A 116      16.358 -25.346  23.720  1.00 89.91           O
ATOM    886  N   LYS A 117      16.836 -23.171  23.366  1.00 90.61           N
ATOM    887  CA  LYS A 117      18.271 -23.337  23.573  1.00 87.21           C
ATOM    888  C   LYS A 117      18.547 -23.762  25.011  1.00 88.93           C
ATOM    889  O   LYS A 117      19.239 -24.748  25.251  1.00 93.44           O
ATOM    890  CB  LYS A 117      19.020 -22.044  23.243  1.00 88.34           C
ATOM    891  N   GLU A 118      17.991 -23.018  25.962  1.00 88.52           N
ATOM    892  CA  GLU A 118      18.086 -23.371  27.373  1.00 88.53           C
ATOM    893  C   GLU A 118      16.921 -24.265  27.781  1.00 87.70           C
ATOM    894  O   GLU A 118      15.772 -24.012  27.422  1.00 84.78           O
ATOM    895  CB  GLU A 118      18.133 -22.110  28.244  1.00 88.29           C
ATOM    896  CG  GLU A 118      19.545 -21.645  28.553  1.00 89.27           C
ATOM    897  CD  GLU A 118      19.695 -20.136  28.596  1.00 96.12           C
ATOM    898  OE1 GLU A 118      18.803 -19.446  29.131  1.00 97.25           O
ATOM    899  OE2 GLU A 118      20.716 -19.637  28.082  1.00 92.65           O
ATOM    900  N   ARG A 119      17.225 -25.311  28.539  1.00 87.09           N
ATOM    901  CA  ARG A 119      16.232 -26.331  28.857  1.00 83.75           C
ATOM    902  C   ARG A 119      15.617 -26.174  30.248  1.00 82.69           C
ATOM    903  O   ARG A 119      16.326 -26.118  31.253  1.00 83.70           O
ATOM    904  CB  ARG A 119      16.854 -27.723  28.725  1.00 83.11           C
ATOM    905  N   HIS A 120      14.290 -26.112  30.291  1.00 80.42           N
ATOM    906  CA  HIS A 120      13.557 -26.026  31.546  1.00 74.32           C
ATOM    907  CB  HIS A 120      12.715 -24.750  31.592  1.00 79.39           C
ATOM    908  CG  HIS A 120      13.511 -23.491  31.445  1.00 86.40           C
ATOM    909  ND1 HIS A 120      13.585 -22.791  30.259  1.00 87.97           N
ATOM    910  CE1 HIS A 120      14.351 -21.728  30.426  1.00 85.63           C
ATOM    911  NE2 HIS A 120      14.779 -21.713  31.675  1.00 90.98           N
ATOM    912  CD2 HIS A 120      14.267 -22.805  32.334  1.00 90.60           C
ATOM    913  C   HIS A 120      12.663 -27.246  31.735  1.00 75.92           C
ATOM    914  O   HIS A 120      12.375 -27.969  30.782  1.00 71.76           O
ATOM    915  N   LEU A 121      12.228 -27.474  32.970  1.00 74.40           N
ATOM    916  CA  LEU A 121      11.301 -28.560  33.263  1.00 71.14           C
ATOM    917  CB  LEU A 121      11.667 -29.246  34.582  1.00 72.07           C
ATOM    918  CG  LEU A 121      12.538 -30.502  34.506  1.00 70.10           C
ATOM    919  CD1 LEU A 121      12.453 -31.288  35.805  1.00 68.60           C
ATOM    920  CD2 LEU A 121      12.133 -31.374  33.327  1.00 69.33           C
ATOM    921  C   LEU A 121       9.868 -28.041  33.321  1.00 71.50           C
ATOM    922  O   LEU A 121       9.564 -27.111  34.067  1.00 70.37           O
ATOM    923  N   TYR A 122       8.993 -28.645  32.524  1.00 68.63           N
ATOM    924  CA  TYR A 122       7.585 -28.269  32.517  1.00 62.91           C
ATOM    925  CB  TYR A 122       7.166 -27.728  31.147  1.00 63.30           C
ATOM    926  CG  TYR A 122       8.041 -26.624  30.603  1.00 67.87           C
ATOM    927  CD1 TYR A 122       7.916 -25.320  31.064  1.00 65.63           C
ATOM    928  CE1 TYR A 122       8.710 -24.306  30.563  1.00 68.44           C
ATOM    929  CZ  TYR A 122       9.638 -24.590  29.583  1.00 73.30           C
ATOM    930  OH  TYR A 122      10.431 -23.583  29.081  1.00 75.02           O
ATOM    931  CE2 TYR A 122       9.776 -25.876  29.104  1.00 72.64           C
ATOM    932  CD2 TYR A 122       8.978 -26.882  29.612  1.00 67.10           C
ATOM    933  C   TYR A 122       6.701 -29.452  32.878  1.00 60.50           C
ATOM    934  O   TYR A 122       7.108 -30.606  32.749  1.00 65.22           O
ATOM    935  N   LYS A 123       5.488 -29.159  33.331  1.00 63.81           N
ATOM    936  CA  LYS A 123       4.473 -30.189  33.483  1.00 54.80           C
ATOM    937  CB  LYS A 123       3.290 -29.682  34.308  1.00 59.95           C
ATOM    938  CG  LYS A 123       3.587 -29.503  35.788  1.00 58.24           C
ATOM    939  CD  LYS A 123       2.499 -28.683  36.467  1.00 59.75           C
ATOM    940  CE  LYS A 123       1.824 -29.468  37.581  1.00 69.00           C
ATOM    941  NZ  LYS A 123       1.561 -28.625  38.780  1.00 66.17           N
ATOM    942  C   LYS A 123       4.019 -30.610  32.092  1.00 55.21           C
ATOM    943  O   LYS A 123       3.840 -29.765  31.215  1.00 52.41           O
ATOM    944  N   LEU A 124       3.853 -31.912  31.884  1.00 57.09           N
ATOM    945  CA  LEU A 124       3.407 -32.417  30.591  1.00 54.61           C
ATOM    946  CB  LEU A 124       3.414 -33.947  30.576  1.00 60.28           C
ATOM    947  CG  LEU A 124       2.899 -34.595  29.289  1.00 63.00           C
ATOM    948  CD1 LEU A 124       3.847 -34.321  28.133  1.00 63.57           C
ATOM    949  CD2 LEU A 124       2.694 -36.089  29.480  1.00 68.74           C
ATOM    950  C   LEU A 124       2.015 -31.896  30.258  1.00 53.35           C
ATOM    951  O   LEU A 124       1.128 -31.889  31.110  1.00 56.52           O
ATOM    952  N   GLY A 125       1.829 -31.454  29.019  1.00 50.39           N
ATOM    953  CA  GLY A 125       0.550 -30.922  28.589  1.00 51.01           C
ATOM    954  C   GLY A 125       0.470 -29.416  28.746  1.00 53.21           C
ATOM    955  O   GLY A 125      -0.601 -28.824  28.613  1.00 56.37           O
ATOM    956  N   SER A 126       1.609 -28.796  29.035  1.00 48.91           N
ATOM    957  CA  SER A 126       1.677 -27.345  29.155  1.00 50.50           C
ATOM    958  CB  SER A 126       2.896 -26.926  29.981  1.00 46.75           C
ATOM    959  OG  SER A 126       2.787 -27.380  31.319  1.00 53.30           O
ATOM    960  C   SER A 126       1.728 -26.699  27.777  1.00 51.45           C
ATOM    961  O   SER A 126       2.376 -27.212  26.865  1.00 52.21           O
ATOM    962  N   TYR A 127       1.039 -25.572  27.630  1.00 52.11           N
ATOM    963  CA  TYR A 127       0.993 -24.869  26.355  1.00 52.01           C
ATOM    964  CB  TYR A 127      -0.441 -24.809  25.825  1.00 44.43           C
ATOM    965  CG  TYR A 127      -0.968 -26.127  25.312  1.00 51.51           C
ATOM    966  CD1 TYR A 127      -1.677 -26.984  26.143  1.00 53.24           C
ATOM    967  CE1 TYR A 127      -2.164 -28.190  25.676  1.00 55.30           C
ATOM    968  CZ  TYR A 127      -1.943 -28.551  24.364  1.00 50.74           C
ATOM    969  OH  TYR A 127      -2.425 -29.750  23.893  1.00 60.28           O
ATOM    970  CE2 TYR A 127      -1.242 -27.716  23.520  1.00 55.32           C
ATOM    971  CD2 TYR A 127      -0.761 -26.513  23.995  1.00 57.81           C
ATOM    972  C   TYR A 127       1.553 -23.459  26.471  1.00 57.42           C
ATOM    973  O   TYR A 127       1.625 -22.896  27.563  1.00 55.65           O
ATOM    974  N   ARG A 128       1.951 -22.894  25.336  1.00 50.35           N
ATOM    975  CA  ARG A 128       2.375 -21.503  25.287  1.00 52.85           C
ATOM    976  CB  ARG A 128       3.884 -21.390  25.077  1.00 56.53           C
ATOM    977  CG  ARG A 128       4.360 -19.948  25.011  1.00 60.47           C
ATOM    978  CD  ARG A 128       5.457 -19.763  23.978  1.00 65.07           C
ATOM    979  NE  ARG A 128       6.783 -19.735  24.586  1.00 73.84           N
ATOM    980  CZ  ARG A 128       7.918 -19.846  23.905  1.00 79.74           C
ATOM    981  NH1 ARG A 128       7.892 -19.990  22.587  1.00 72.95           N
ATOM    982  NH2 ARG A 128       9.080 -19.807  24.541  1.00 80.44           N
ATOM    983  C   ARG A 128       1.649 -20.752  24.181  1.00 55.75           C
ATOM    984  O   ARG A 128       1.627 -21.186  23.030  1.00 54.49           O
ATOM    985  N   ILE A 129       1.052 -19.624  24.542  1.00 51.03           N
ATOM    986  CA  ILE A 129       0.420 -18.750  23.568  1.00 55.29           C
ATOM    987  CB  ILE A 129      -1.004 -18.356  23.990  1.00 58.88           C
ATOM    988  CG1 ILE A 129      -1.890 -19.598  24.078  1.00 47.80           C
ATOM    989  CD1 ILE A 129      -3.228 -19.345  24.720  1.00 50.17           C
ATOM    990  CG2 ILE A 129      -1.590 -17.345  23.019  1.00 52.80           C
ATOM    991  C   ILE A 129       1.264 -17.503  23.395  1.00 62.95           C
ATOM    992  O   ILE A 129       1.589 -16.827  24.363  1.00 62.44           O
ATOM    993  N   GLU A 130       1.633 -17.206  22.158  1.00 61.65           N
ATOM    994  CA  GLU A 130       2.460 -16.042  21.885  1.00 66.49           C
ATOM    995  CB  GLU A 130       3.400 -16.313  20.711  1.00 66.53           C
ATOM    996  CG  GLU A 130       4.375 -17.451  20.942  1.00 71.51           C
ATOM    997  CD  GLU A 130       5.813 -17.027  20.725  1.00 81.50           C
ATOM    998  OE1 GLU A 130       6.051 -16.198  19.822  1.00 83.90           O
ATOM    999  OE2 GLU A 130       6.709 -17.528  21.441  1.00 93.43           O
ATOM   1000  C   GLU A 130       1.595 -14.827  21.590  1.00 61.00           C
ATOM   1001  O   GLU A 130       0.453 -14.958  21.149  1.00 65.16           O
ATOM   1002  N   LYS A 131       2.138 -13.644  21.849  1.00 64.06           N
ATOM   1003  CA  LYS A 131       1.480 -12.417  21.430  1.00 59.55           C
ATOM   1004  CB  LYS A 131       2.225 -11.184  21.941  1.00 61.22           C
ATOM   1005  CG  LYS A 131       1.584  -9.871  21.517  1.00 64.16           C
ATOM   1006  CD  LYS A 131       2.628  -8.842  21.112  1.00 65.26           C
ATOM   1007  CE  LYS A 131       3.605  -8.549  22.237  1.00 69.80           C
ATOM   1008  NZ  LYS A 131       4.151  -7.168  22.122  1.00 68.45           N
ATOM   1009  C   LYS A 131       1.402 -12.386  19.911  1.00 57.48           C
ATOM   1010  O   LYS A 131       2.402 -12.604  19.226  1.00 51.16           O
ATOM   1011  N   GLY A 132       0.210 -12.125  19.386  1.00 57.05           N
ATOM   1012  CA  GLY A 132       0.033 -11.994  17.953  1.00 58.15           C
ATOM   1013  C   GLY A 132      -0.571 -13.210  17.277  1.00 62.76           C
ATOM   1014  O   GLY A 132      -0.933 -13.150  16.103  1.00 67.51           O
ATOM   1015  N   GLU A 133      -0.678 -14.317  18.004  1.00 56.93           N
ATOM   1016  CA  GLU A 133      -1.264 -15.526  17.437  1.00 58.62           C
ATOM   1017  CB  GLU A 133      -0.798 -16.768  18.202  1.00 60.42           C
ATOM   1018  CG  GLU A 133       0.710 -16.880  18.356  1.00 62.75           C
ATOM   1019  CD  GLU A 133       1.157 -18.280  18.737  1.00 66.25           C
ATOM   1020  OE1 GLU A 133       1.047 -18.638  19.929  1.00 56.98           O
ATOM   1021  OE2 GLU A 133       1.627 -19.020  17.847  1.00 64.07           O
ATOM   1022  C   GLU A 133      -2.788 -15.448  17.438  1.00 57.41           C
ATOM   1023  O   GLU A 133      -3.390 -14.891  18.355  1.00 59.63           O
ATOM   1024  N   ARG A 134      -3.403 -16.002  16.398  1.00 56.14           N
ATOM   1025  CA  ARG A 134      -4.857 -16.048  16.300  1.00 58.78           C
ATOM   1026  CB  ARG A 134      -5.300 -16.102  14.837  1.00 61.07           C
ATOM   1027  CG  ARG A 134      -5.346 -14.750  14.146  1.00 62.59           C
ATOM   1028  CD  ARG A 134      -4.688 -14.808  12.778  1.00 63.27           C
ATOM   1029  NE  ARG A 134      -5.323 -15.784  11.901  1.00 67.80           N
ATOM   1030  CZ  ARG A 134      -4.659 -16.552  11.044  1.00 70.15           C
ATOM   1031  NH1 ARG A 134      -3.340 -16.456  10.951  1.00 72.88           N
ATOM   1032  NH2 ARG A 134      -5.313 -17.418  10.282  1.00 72.19           N
ATOM   1033  C   ARG A 134      -5.415 -17.246  17.060  1.00 56.35           C
ATOM   1034  O   ARG A 134      -5.409 -18.367  16.555  1.00 54.84           O
ATOM   1035  N   ILE A 135      -5.903 -17.004  18.271  1.00 49.50           N
ATOM   1036  CA  ILE A 135      -6.392 -18.085  19.119  1.00 51.87           C
ATOM   1037  CB  ILE A 135      -5.826 -17.974  20.547  1.00 51.44           C
ATOM   1038  CG1 ILE A 135      -6.041 -16.567  21.103  1.00 56.50           C
ATOM   1039  CD1 ILE A 135      -5.524 -16.390  22.514  1.00 63.57           C
ATOM   1040  CG2 ILE A 135      -4.345 -18.312  20.560  1.00 57.48           C
ATOM   1041  C   ILE A 135      -7.915 -18.126  19.194  1.00 49.66           C
ATOM   1042  O   ILE A 135      -8.489 -19.087  19.706  1.00 56.14           O
ATOM   1043  N   ALA A 136      -8.569 -17.090  18.679  1.00 53.23           N
ATOM   1044  CA  ALA A 136     -10.025 -17.019  18.729  1.00 51.22           C
ATOM   1045  CB  ALA A 136     -10.477 -16.454  20.067  1.00 53.17           C
ATOM   1046  C   ALA A 136     -10.599 -16.188  17.586  1.00 51.07           C
ATOM   1047  O   ALA A 136      -9.859 -15.636  16.771  1.00 52.60           O
ATOM   1048  N   GLN A 137     -11.925 -16.109  17.536  1.00 52.10           N
ATOM   1049  CA  GLN A 137     -12.615 -15.319  16.524  1.00 56.13           C
ATOM   1050  CB  GLN A 137     -12.914 -16.169  15.287  1.00 54.22           C
ATOM   1051  CG  GLN A 137     -13.954 -17.255  15.509  1.00 49.98           C
ATOM   1052  CD  GLN A 137     -14.104 -18.169  14.309  1.00 53.58           C
ATOM   1053  OE1 GLN A 137     -14.200 -17.708  13.172  1.00 52.29           O
ATOM   1054  NE2 GLN A 137     -14.130 -19.474  14.556  1.00 48.88           N
ATOM   1055  C   GLN A 137     -13.905 -14.725  17.084  1.00 54.50           C
ATOM   1056  O   GLN A 137     -14.406 -15.174  18.115  1.00 54.68           O
ATOM   1057  N   LEU A 138     -14.438 -13.717  16.401  1.00 57.69           N
ATOM   1058  CA  LEU A 138     -15.643 -13.029  16.860  1.00 54.01           C
ATOM   1059  CB  LEU A 138     -15.315 -11.585  17.246  1.00 53.12           C
ATOM   1060  CG  LEU A 138     -16.504 -10.696  17.619  1.00 56.55           C
ATOM   1061  CD1 LEU A 138     -17.182 -11.201  18.883  1.00 49.01           C
ATOM   1062  CD2 LEU A 138     -16.064  -9.248  17.784  1.00 55.94           C
ATOM   1063  C   LEU A 138     -16.747 -13.045  15.807  1.00 56.06           C
ATOM   1064  O   LEU A 138     -16.560 -12.563  14.691  1.00 62.95           O
ATOM   1065  N   VAL A 139     -17.899 -13.599  16.172  1.00 55.12           N
ATOM   1066  CA  VAL A 139     -19.045 -13.654  15.270  1.00 56.45           C
ATOM   1067  CB  VAL A 139     -19.472 -15.105  14.979  1.00 54.69           C
ATOM   1068  CG1 VAL A 139     -20.546 -15.134  13.902  1.00 56.54           C
ATOM   1069  CG2 VAL A 139     -18.273 -15.939  14.561  1.00 58.15           C
ATOM   1070  C   VAL A 139     -20.231 -12.894  15.857  1.00 57.75           C
ATOM   1071  O   VAL A 139     -20.674 -13.182  16.968  1.00 57.80           O
ATOM   1072  N   ILE A 140     -20.744 -11.925  15.105  1.00 55.03           N
ATOM   1073  CA  ILE A 140     -21.846 -11.096  15.578  1.00 59.19           C
ATOM   1074  CB  ILE A 140     -21.605  -9.607  15.262  1.00 62.68           C
ATOM   1075  CG1 ILE A 140     -20.262  -9.151  15.834  1.00 54.90           C
ATOM   1076  CD1 ILE A 140     -19.754  -7.858  15.238  1.00 62.33           C
ATOM   1077  CG2 ILE A 140     -22.735  -8.753  15.815  1.00 60.34           C
ATOM   1078  C   ILE A 140     -23.178 -11.528  14.968  1.00 55.84           C
ATOM   1079  O   ILE A 140     -23.307 -11.638  13.748  1.00 58.15           O
ATOM   1080  N   VAL A 141     -24.163 -11.775  15.826  1.00 60.42           N
ATOM   1081  CA  VAL A 141     -25.495 -12.161  15.378  1.00 59.82           C
ATOM   1082  CB  VAL A 141     -25.815 -13.631  15.743  1.00 57.67           C
ATOM   1083  CG1 VAL A 141     -24.819 -14.572  15.084  1.00 60.00           C
ATOM   1084  CG2 VAL A 141     -25.815 -13.823  17.250  1.00 56.36           C
ATOM   1085  C   VAL A 141     -26.552 -11.243  15.988  1.00 58.00           C
ATOM   1086  O   VAL A 141     -26.363 -10.715  17.083  1.00 63.04           O
ATOM   1087  N   PRO A 142     -27.667 -11.035  15.269  1.00 61.06           N
ATOM   1088  CA  PRO A 142     -28.758 -10.222  15.814  1.00 59.77           C
ATOM   1089  CB  PRO A 142     -29.629  -9.939  14.588  1.00 60.26           C
ATOM   1090  CG  PRO A 142     -29.393 -11.108  13.699  1.00 56.55           C
ATOM   1091  CD  PRO A 142     -27.951 -11.484  13.895  1.00 59.75           C
ATOM   1092  C   PRO A 142     -29.544 -10.975  16.881  1.00 59.12           C
ATOM   1093  O   PRO A 142     -29.707 -12.191  16.780  1.00 59.64           O
ATOM   1094  N   ILE A 143     -30.018 -10.260  17.894  1.00 61.14           N
ATOM   1095  CA  ILE A 143     -30.771 -10.881  18.976  1.00 60.51           C
ATOM   1096  CB  ILE A 143     -30.097 -10.652  20.339  1.00 61.77           C
ATOM   1097  CG1 ILE A 143     -29.850  -9.160  20.564  1.00 65.80           C
ATOM   1098  CD1 ILE A 143     -29.217  -8.838  21.892  1.00 60.94           C
ATOM   1099  CG2 ILE A 143     -28.798 -11.424  20.422  1.00 59.44           C
ATOM   1100  C   ILE A 143     -32.196 -10.353  19.048  1.00 62.34           C
ATOM   1101  O   ILE A 143     -32.490  -9.257  18.571  1.00 65.88           O
ATOM   1102  N   TRP A 144     -33.078 -11.145  19.647  1.00 64.00           N
ATOM   1103  CA  TRP A 144     -34.439 -10.708  19.918  1.00 67.25           C
ATOM   1104  CB  TRP A 144     -35.448 -11.774  19.490  1.00 69.29           C
ATOM   1105  CG  TRP A 144     -36.872 -11.334  19.613  1.00 72.26           C
ATOM   1106  CD1 TRP A 144     -37.421 -10.190  19.113  1.00 78.11           C
ATOM   1107  NE1 TRP A 144     -38.758 -10.132  19.422  1.00 77.20           N
ATOM   1108  CE2 TRP A 144     -39.099 -11.256  20.128  1.00 73.49           C
ATOM   1109  CD2 TRP A 144     -37.935 -12.038  20.266  1.00 71.88           C
ATOM   1110  CE3 TRP A 144     -38.015 -13.251  20.956  1.00 69.50           C
ATOM   1111  CZ3 TRP A 144     -39.236 -13.638  21.478  1.00 72.82           C
ATOM   1112  CH2 TRP A 144     -40.375 -12.839  21.324  1.00 75.20           C
ATOM   1113  CZ2 TRP A 144     -40.328 -11.648  20.654  1.00 77.52           C
ATOM   1114  C   TRP A 144     -34.572 -10.398  21.402  1.00 68.51           C
ATOM   1115  O   TRP A 144     -34.274 -11.242  22.247  1.00 64.19           O
ATOM   1116  N   THR A 145     -35.012  -9.186  21.719  1.00 65.18           N
ATOM   1117  CA  THR A 145     -35.045  -8.737  23.106  1.00 70.18           C
ATOM   1118  CB  THR A 145     -33.979  -7.648  23.343  1.00 71.13           C
ATOM   1119  OG1 THR A 145     -34.266  -6.954  24.561  1.00 79.19           O
ATOM   1120  CG2 THR A 145     -33.942  -6.657  22.180  1.00 67.86           C
ATOM   1121  C   THR A 145     -36.415  -8.213  23.544  1.00 71.00           C
ATOM   1122  O   THR A 145     -36.588  -7.016  23.762  1.00 74.34           O
ATOM   1123  N   PRO A 146     -37.394  -9.120  23.694  1.00 72.22           N
ATOM   1124  CA  PRO A 146     -38.756  -8.719  24.056  1.00 75.04           C
ATOM   1125  CB  PRO A 146     -39.587  -9.932  23.644  1.00 73.42           C
ATOM   1126  CG  PRO A 146     -38.668 -11.076  23.882  1.00 71.75           C
ATOM   1127  CD  PRO A 146     -37.284 -10.582  23.535  1.00 71.60           C
ATOM   1128  C   PRO A 146     -38.922  -8.447  25.547  1.00 77.50           C
ATOM   1129  O   PRO A 146     -38.080  -8.852  26.349  1.00 73.06           O
ATOM   1130  N   GLU A 147     -40.001  -7.762  25.907  1.00 77.51           N
ATOM   1131  CA  GLU A 147     -40.370  -7.611  27.307  1.00 77.46           C
ATOM   1132  CB  GLU A 147     -41.329  -6.435  27.499  1.00 76.27           C
ATOM   1133  C   GLU A 147     -41.005  -8.911  27.783  1.00 75.25           C
ATOM   1134  O   GLU A 147     -41.757  -9.546  27.044  1.00 74.02           O
ATOM   1135  N   LEU A 148     -40.695  -9.313  29.010  1.00 73.85           N
ATOM   1136  CA  LEU A 148     -41.208 -10.570  29.540  1.00 69.48           C
ATOM   1137  CB  LEU A 148     -40.234 -11.165  30.560  1.00 67.28           C
ATOM   1138  CG  LEU A 148     -38.800 -11.404  30.085  1.00 65.06           C
ATOM   1139  CD1 LEU A 148     -38.060 -12.306  31.059  1.00 64.25           C
ATOM   1140  CD2 LEU A 148     -38.782 -11.997  28.685  1.00 68.31           C
ATOM   1141  C   LEU A 148     -42.582 -10.396  30.174  1.00 71.28           C
ATOM   1142  O   LEU A 148     -42.843  -9.406  30.856  1.00 73.12           O
ATOM   1143  N   LYS A 149     -43.458 -11.368  29.942  1.00 71.53           N
ATOM   1144  CA  LYS A 149     -44.796 -11.346  30.516  1.00 65.38           C
ATOM   1145  CB  LYS A 149     -45.837 -11.021  29.443  1.00 69.44           C
ATOM   1146  C   LYS A 149     -45.122 -12.679  31.179  1.00 65.56           C
ATOM   1147  O   LYS A 149     -45.184 -13.714  30.514  1.00 67.17           O
ATOM   1148  N   GLN A 150     -45.323 -12.650  32.493  1.00 63.76           N
ATOM   1149  CA  GLN A 150     -45.670 -13.856  33.236  1.00 66.56           C
ATOM   1150  CB  GLN A 150     -45.600 -13.603  34.744  1.00 68.76           C
ATOM   1151  CG  GLN A 150     -45.871 -14.845  35.584  1.00 65.72           C
ATOM   1152  CD  GLN A 150     -45.384 -14.708  37.013  1.00 66.29           C
ATOM   1153  OE1 GLN A 150     -44.884 -13.658  37.416  1.00 69.22           O
ATOM   1154  NE2 GLN A 150     -45.540 -15.771  37.794  1.00 69.04           N
ATOM   1155  C   GLN A 150     -47.060 -14.356  32.860  1.00 70.16           C
ATOM   1156  O   GLN A 150     -48.009 -13.576  32.773  1.00 72.10           O
ATOM   1157  N   VAL A 151     -47.171 -15.660  32.630  1.00 69.15           N
ATOM   1158  CA  VAL A 151     -48.455 -16.286  32.336  1.00 66.61           C
ATOM   1159  CB  VAL A 151     -48.561 -16.721  30.857  1.00 70.25           C
ATOM   1160  CG1 VAL A 151     -48.337 -15.537  29.927  1.00 69.63           C
ATOM   1161  CG2 VAL A 151     -47.570 -17.838  30.556  1.00 65.49           C
ATOM   1162  C   VAL A 151     -48.665 -17.504  33.226  1.00 68.00           C
ATOM   1163  O   VAL A 151     -47.711 -18.043  33.786  1.00 68.04           O
ATOM   1164  N   GLU A 152     -49.914 -17.934  33.362  1.00 64.91           N
ATOM   1165  CA  GLU A 152     -50.211 -19.169  34.077  1.00 67.22           C
ATOM   1166  CB  GLU A 152     -51.570 -19.090  34.771  1.00 73.13           C
ATOM   1167  CG  GLU A 152     -51.645 -18.040  35.860  1.00 67.51           C
ATOM   1168  CD  GLU A 152     -52.788 -18.282  36.831  1.00 75.41           C
ATOM   1169  OE1 GLU A 152     -53.958 -18.089  36.438  1.00 75.15           O
ATOM   1170  OE2 GLU A 152     -52.515 -18.659  37.989  1.00 75.44           O
ATOM   1171  C   GLU A 152     -50.172 -20.333  33.096  1.00 67.67           C
ATOM   1172  O   GLU A 152     -49.769 -21.441  33.445  1.00 69.16           O
ATOM   1173  N   GLU A 153     -50.586 -20.061  31.862  1.00 69.48           N
ATOM   1174  CA  GLU A 153     -50.522 -21.037  30.780  1.00 75.06           C
ATOM   1175  CB  GLU A 153     -51.847 -21.794  30.648  1.00 74.03           C
ATOM   1176  CG  GLU A 153     -52.131 -22.791  31.767  1.00 76.65           C
ATOM   1177  CD  GLU A 153     -51.422 -24.122  31.573  1.00 84.78           C
ATOM   1178  OE1 GLU A 153     -52.027 -25.164  31.900  1.00 89.33           O
ATOM   1179  OE2 GLU A 153     -50.266 -24.132  31.099  1.00 85.75           O
ATOM   1180  C   GLU A 153     -50.178 -20.337  29.470  1.00 70.23           C
ATOM   1181  O   GLU A 153     -50.490 -19.159  29.290  1.00 68.43           O
ATOM   1182  N   PHE A 154     -49.535 -21.058  28.558  1.00 70.80           N
ATOM   1183  CA  PHE A 154     -49.151 -20.477  27.278  1.00 73.99           C
ATOM   1184  CB  PHE A 154     -48.041 -21.297  26.616  1.00 73.67           C
ATOM   1185  CG  PHE A 154     -46.766 -21.346  27.409  1.00 67.79           C
ATOM   1186  CD1 PHE A 154     -46.053 -20.188  27.668  1.00 70.95           C
ATOM   1187  CE1 PHE A 154     -44.875 -20.227  28.391  1.00 68.05           C
ATOM   1188  CZ  PHE A 154     -44.389 -21.432  28.849  1.00 62.45           C
ATOM   1189  CE2 PHE A 154     -45.085 -22.595  28.592  1.00 67.64           C
ATOM   1190  CD2 PHE A 154     -46.262 -22.551  27.868  1.00 71.26           C
ATOM   1191  C   PHE A 154     -50.346 -20.360  26.338  1.00 76.20           C
ATOM   1192  O   PHE A 154     -51.337 -21.077  26.483  1.00 72.13           O
ATOM   1193  N   GLU A 155     -50.240 -19.450  25.375  1.00 77.35           N
ATOM   1194  CA  GLU A 155     -51.327 -19.176  24.444  1.00 81.45           C
ATOM   1195  CB  GLU A 155     -51.009 -17.930  23.613  1.00 80.77           C
ATOM   1196  C   GLU A 155     -51.612 -20.356  23.519  1.00 85.73           C
ATOM   1197  O   GLU A 155     -52.770 -20.695  23.275  1.00 86.17           O
ATOM   1198  N   SER A 156     -50.556 -20.981  23.008  1.00 84.88           N
ATOM   1199  CA  SER A 156     -50.713 -22.077  22.056  1.00 81.21           C
ATOM   1200  CB  SER A 156     -50.201 -21.657  20.677  1.00 85.58           C
ATOM   1201  C   SER A 156     -49.998 -23.349  22.503  1.00 84.16           C
ATOM   1202  O   SER A 156     -48.850 -23.309  22.945  1.00 84.44           O
ATOM   1203  N   VAL A 157     -50.690 -24.478  22.380  1.00 84.11           N
ATOM   1204  CA  VAL A 157     -50.111 -25.779  22.691  1.00 82.12           C
ATOM   1205  CB  VAL A 157     -51.204 -26.835  22.957  1.00 83.59           C
ATOM   1206  CG1 VAL A 157     -50.584 -28.172  23.343  1.00 85.11           C
ATOM   1207  CG2 VAL A 157     -52.158 -26.351  24.040  1.00 81.05           C
ATOM   1208  C   VAL A 157     -49.221 -26.230  21.535  1.00 84.83           C
ATOM   1209  O   VAL A 157     -49.561 -26.031  20.368  1.00 85.60           O
ATOM   1210  N   SER A 158     -48.078 -26.826  21.862  1.00 83.41           N
ATOM   1211  CA  SER A 158     -47.115 -27.248  20.850  1.00 79.21           C
ATOM   1212  CB  SER A 158     -45.726 -26.698  21.178  1.00 77.91           C
ATOM   1213  OG  SER A 158     -45.193 -27.331  22.328  1.00 78.34           O
ATOM   1214  C   SER A 158     -47.050 -28.766  20.720  1.00 75.99           C
ATOM   1215  O   SER A 158     -47.550 -29.496  21.576  1.00 77.52           O
ATOM   1216  N   GLU A 159     -46.427 -29.230  19.641  1.00 72.37           N
ATOM   1217  CA  GLU A 159     -46.239 -30.658  19.419  1.00 76.84           C
ATOM   1218  C   GLU A 159     -45.157 -31.211  20.337  1.00 73.24           C
ATOM   1219  O   GLU A 159     -45.146 -32.394  20.649  1.00 71.94           O
ATOM   1220  CB  GLU A 159     -45.882 -30.937  17.955  1.00 73.32           C
ATOM   1221  N   ARG A 160     -44.248 -30.347  20.768  1.00 75.58           N
ATOM   1222  CA  ARG A 160     -43.152 -30.761  21.634  1.00 74.20           C
ATOM   1223  CB  ARG A 160     -41.975 -29.803  21.501  1.00 75.36           C
ATOM   1224  CG  ARG A 160     -40.766 -30.191  22.347  1.00 69.17           C
ATOM   1225  CD  ARG A 160     -39.464 -29.767  21.638  1.00 71.53           C
ATOM   1226  NE  ARG A 160     -38.366 -30.650  22.013  1.00 65.85           N
ATOM   1227  CZ  ARG A 160     -37.373 -30.998  21.205  1.00 65.13           C
ATOM   1228  NH1 ARG A 160     -37.347 -30.551  19.961  1.00 71.20           N
ATOM   1229  NH2 ARG A 160     -36.418 -31.805  21.640  1.00 71.73           N
ATOM   1230  C   ARG A 160     -43.522 -30.849  23.097  1.00 75.72           C
ATOM   1231  O   ARG A 160     -43.132 -31.797  23.778  1.00 76.53           O
ATOM   1232  N   GLY A 161     -44.220 -29.835  23.595  1.00 74.31           N
ATOM   1233  CA  GLY A 161     -44.613 -29.825  24.989  1.00 74.28           C
ATOM   1234  C   GLY A 161     -43.435 -29.773  25.941  1.00 73.19           C
ATOM   1235  O   GLY A 161     -42.700 -28.787  25.974  1.00 73.04           O
ATOM   1236  N   GLU A 162     -43.255 -30.839  26.716  1.00 74.64           N
ATOM   1237  CA  GLU A 162     -42.213 -30.880  27.738  1.00 72.73           C
ATOM   1238  CB  GLU A 162     -42.809 -31.282  29.091  1.00 70.07           C
ATOM   1239  CG  GLU A 162     -43.649 -30.203  29.753  1.00 71.81           C
ATOM   1240  CD  GLU A 162     -43.821 -30.428  31.243  1.00 76.62           C
ATOM   1241  OE1 GLU A 162     -43.785 -31.598  31.678  1.00 79.70           O
ATOM   1242  OE2 GLU A 162     -43.992 -29.434  31.980  1.00 77.43           O
ATOM   1243  C   GLU A 162     -41.071 -31.832  27.387  1.00 72.63           C
ATOM   1244  O   GLU A 162     -40.153 -32.019  28.185  1.00 68.01           O
ATOM   1245  N   LYS A 163     -41.127 -32.432  26.201  1.00 71.31           N
ATOM   1246  CA  LYS A 163     -40.093 -33.372  25.767  1.00 72.20           C
ATOM   1247  C   LYS A 163     -38.712 -32.714  25.734  1.00 71.26           C
ATOM   1248  O   LYS A 163     -38.559 -31.605  25.222  1.00 70.22           O
ATOM   1249  CB  LYS A 163     -40.434 -33.949  24.389  1.00 74.34           C
ATOM   1250  CG  LYS A 163     -41.729 -34.749  24.346  1.00 77.37           C
ATOM   1251  CD  LYS A 163     -42.367 -34.679  22.967  1.00 75.53           C
ATOM   1252  CE  LYS A 163     -42.270 -36.004  22.235  1.00 77.62           C
ATOM   1253  NZ  LYS A 163     -42.715 -35.873  20.821  1.00 79.85           N
ATOM   1254  N   SER A 164     -37.712 -33.396  26.291  1.00 69.97           N
ATOM   1255  CA  SER A 164     -36.358 -32.847  26.362  1.00 68.55           C
ATOM   1256  CB  SER A 164     -36.275 -31.779  27.457  1.00 67.72           C
ATOM   1257  OG  SER A 164     -36.513 -32.335  28.739  1.00 64.06           O
ATOM   1258  C   SER A 164     -35.292 -33.912  26.616  1.00 65.78           C
ATOM   1259  O   SER A 164     -35.611 -35.068  26.892  1.00 64.00           O
ATOM   1260  N   PHE A 165     -34.029 -33.495  26.516  1.00 62.71           N
ATOM   1261  CA  PHE A 165     -32.865 -34.321  26.849  1.00 58.75           C
ATOM   1262  CB  PHE A 165     -32.673 -34.360  28.369  1.00 61.72           C
ATOM   1263  CG  PHE A 165     -32.286 -33.032  28.965  1.00 63.11           C
ATOM   1264  CD2 PHE A 165     -30.956 -32.649  29.032  1.00 60.19           C
ATOM   1265  CE2 PHE A 165     -30.596 -31.428  29.574  1.00 51.85           C
ATOM   1266  CZ  PHE A 165     -31.568 -30.573  30.052  1.00 54.97           C
ATOM   1267  CE1 PHE A 165     -32.898 -30.939  29.990  1.00 57.05           C
ATOM   1268  CD1 PHE A 165     -33.252 -32.163  29.446  1.00 59.87           C
ATOM   1269  C   PHE A 165     -32.928 -35.746  26.296  1.00 61.38           C
ATOM   1270  O   PHE A 165     -33.055 -36.712  27.049  1.00 63.93           O
ATOM   1271  N   GLY A 166     -32.839 -35.864  24.975  1.00 60.91           N
ATOM   1272  CA  GLY A 166     -32.813 -37.159  24.320  1.00 63.36           C
ATOM   1273  C   GLY A 166     -34.161 -37.852  24.275  1.00 69.30           C
ATOM   1274  O   GLY A 166     -34.242 -39.074  24.400  1.00 73.14           O
ATOM   1275  N   SER A 167     -35.223 -37.073  24.090  1.00 69.49           N
ATOM   1276  CA  SER A 167     -36.573 -37.624  24.038  1.00 68.77           C
ATOM   1277  CB  SER A 167     -37.614 -36.520  24.243  1.00 65.45           C
ATOM   1278  OG  SER A 167     -37.601 -35.599  23.167  1.00 69.21           O
ATOM   1279  C   SER A 167     -36.829 -38.348  22.719  1.00 70.03           C
ATOM   1280  O   SER A 167     -37.527 -39.360  22.682  1.00 68.66           O
ATOM   1281  N   SER A 168     -36.258 -37.823  21.639  1.00 70.57           N
ATOM   1282  CA  SER A 168     -36.380 -38.453  20.328  1.00 70.61           C
ATOM   1283  CB  SER A 168     -36.123 -37.436  19.214  1.00 68.33           C
ATOM   1284  OG  SER A 168     -34.743 -37.123  19.122  1.00 69.84           O
ATOM   1285  C   SER A 168     -35.413 -39.625  20.199  1.00 72.55           C
ATOM   1286  O   SER A 168     -35.424 -40.348  19.202  1.00 78.77           O
ATOM   1287  N   GLY A 169     -34.574 -39.802  21.214  1.00 73.38           N
ATOM   1288  CA  GLY A 169     -33.633 -40.905  21.247  1.00 71.55           C
ATOM   1289  C   GLY A 169     -32.350 -40.609  20.499  1.00 76.09           C
ATOM   1290  O   GLY A 169     -31.901 -39.464  20.439  1.00 72.13           O
ATOM   1291  N   VAL A 170     -31.758 -41.648  19.921  1.00 76.26           N
ATOM   1292  CA  VAL A 170     -30.500 -41.502  19.203  1.00 76.70           C
ATOM   1293  CB  VAL A 170     -29.302 -41.750  20.129  1.00 75.05           C
ATOM   1294  CG1 VAL A 170     -29.104 -43.243  20.343  1.00 69.14           C
ATOM   1295  CG2 VAL A 170     -28.057 -41.130  19.542  1.00 68.33           C
ATOM   1296  C   VAL A 170     -30.417 -42.456  18.015  1.00 76.81           C
ATOM   1297  O   VAL A 170     -30.604 -42.051  16.868  1.00 74.34           O
TER
HETATM 1298  O3G DUP Y 777     -21.212  -7.770  34.230  1.00 62.37           O
HETATM 1299  PG  DUP Y 777     -21.934  -9.049  34.334  1.00 62.73           P
HETATM 1300  O2G DUP Y 777     -22.387  -9.257  35.734  1.00 64.04           O
HETATM 1301  O1G DUP Y 777     -23.125  -9.005  33.417  1.00 56.78           O
HETATM 1302  O3B DUP Y 777     -21.020 -10.170  33.913  1.00 65.66           O
HETATM 1303  PB  DUP Y 777     -21.494 -11.707  33.691  1.00 55.07           P
HETATM 1304  O1B DUP Y 777     -20.814 -12.614  34.756  1.00 61.11           O
HETATM 1305  O2B DUP Y 777     -23.002 -11.812  33.839  1.00 54.43           O
HETATM 1306  N3A DUP Y 777     -21.036 -12.219  32.165  1.00 51.23           N
HETATM 1307  PA  DUP Y 777     -21.776 -11.616  30.766  1.00 58.30           P
HETATM 1308  O1A DUP Y 777     -22.204 -12.784  29.887  1.00 62.25           O
HETATM 1309  O2A DUP Y 777     -23.029 -10.787  31.158  1.00 62.59           O
HETATM 1310  O5' DUP Y 777     -20.751 -10.696  29.963  1.00 61.16           O
HETATM 1311  C5' DUP Y 777     -19.976  -9.741  30.707  1.00 62.14           C
HETATM 1312  C4' DUP Y 777     -19.101  -8.921  29.800  1.00 58.96           C
HETATM 1313  C3' DUP Y 777     -19.615  -9.004  28.253  1.00 62.65           C
HETATM 1314  O3' DUP Y 777     -20.422  -7.841  27.929  1.00 61.28           O
HETATM 1315  C2' DUP Y 777     -18.550  -9.042  27.483  1.00 56.84           C
HETATM 1316  O4' DUP Y 777     -17.899  -9.369  29.840  1.00 55.91           O
HETATM 1317  C1' DUP Y 777     -17.367  -9.426  28.368  1.00 57.20           C
HETATM 1318  N1  DUP Y 777     -16.945 -10.610  28.112  1.00 56.41           N
HETATM 1319  C6  DUP Y 777     -17.749 -11.648  28.255  1.00 55.71           C
HETATM 1320  C5  DUP Y 777     -17.296 -12.907  27.987  1.00 53.83           C
HETATM 1321  C2  DUP Y 777     -15.671 -10.804  27.709  1.00 54.32           C
HETATM 1322  O2  DUP Y 777     -14.930  -9.872  27.579  1.00 57.22           O
HETATM 1323  N3  DUP Y 777     -15.223 -12.052  27.445  1.00 51.60           N
HETATM 1324  C4  DUP Y 777     -16.024 -13.088  27.582  1.00 53.87           C
HETATM 1325  O4  DUP Y 777     -15.607 -14.231  27.338  1.00 49.57           O
HETATM 1326 MG    MG B   1     -24.260 -10.580  32.770  1.00 55.26          Mg
HETATM 1327 MG    MG B   2     -11.780 -32.298  32.250  0.69 51.70          Mg
HETATM 1328  O   HOH C   1     -23.554 -11.486  28.117  1.00 62.12           O
HETATM 1329  O   HOH C   2      -9.340 -32.739  31.768  1.00 44.15           O
HETATM 1330  O   HOH C   3     -13.970 -16.286  25.712  1.00 47.96           O
HETATM 1331  O   HOH C   4       2.826 -17.138  31.643  1.00 56.59           O
HETATM 1332  O   HOH C   5     -13.550 -24.071  33.757  1.00 47.10           O
HETATM 1333  O   HOH C   6     -16.649 -22.687  31.035  1.00 43.65           O
HETATM 1334  O   HOH C   7     -18.079 -22.817  24.293  1.00 52.27           O
HETATM 1335  O   HOH C   8      -8.744 -29.305  37.934  1.00 47.95           O
HETATM 1336  O   HOH C   9     -25.642 -12.128  31.917  1.00 50.74           O
HETATM 1337  O   HOH C  10     -25.385 -10.105  34.459  1.00 57.82           O
HETATM 1338  O   HOH C  11     -28.026 -10.385  31.463  1.00 54.35           O
HETATM 1339  O   HOH C  12     -25.677  -9.265  31.530  1.00 57.95           O
HETATM 1340  O   HOH C  13     -20.315 -14.336  28.515  1.00 50.31           O
HETATM 1341  O   HOH C  14      -8.192 -20.888   4.807  1.00 62.95           O
HETATM 1342  O   HOH C  15     -11.091 -19.812  32.462  1.00 44.74           O
HETATM 1343  O   HOH C  16      -5.321  -8.239  19.609  1.00 58.51           O
HETATM 1344  O   HOH C  17       1.073 -33.168  33.484  1.00 67.72           O
HETATM 1345  O   HOH C  18     -16.097 -24.124  24.668  1.00 47.60           O
HETATM 1346  O   HOH C  19     -13.169 -22.536  29.710  1.00 54.25           O
HETATM 1347  O   HOH C  20     -21.228 -14.533  36.732  1.00 50.08           O
HETATM 1348  O   HOH C  21     -16.416 -27.583  24.708  0.91 48.20           O
HETATM 1349  O   HOH C  22     -22.161   3.545   7.872  1.00 74.33           O
HETATM 1350  O   HOH C  23      -7.606 -31.321  13.181  1.00 67.02           O
HETATM 1351  O   HOH C  24      -1.054 -31.708  23.782  1.00 66.47           O
HETATM 1352  O   HOH C  25       0.847 -34.289  24.864  1.00 67.07           O
HETATM 1353  O   HOH C  26      -3.109 -29.299  39.014  1.00 67.37           O
HETATM 1354  O   HOH C  27      16.886 -32.956  31.016  1.00 59.18           O
END
